# Supplementary material for: Colibactin Exerts Androgen-dependent and -independent Effects on Prostate Cancer
Source: Eur Urol Oncol. Author manuscript; Available in PMC 2026 Jun 1. (PMC12075626; doi:10.1016/j.euo.2024.10.015)
Supplement: Supp Data 2 [file NIHMS2043305-supplement-Supp_Data_2.xlsx]

## Sheet: SupplementaryTable2-mRNAdifferentialExpression.csv
Contrast	Direction	Gene
Colibactin vs DHT	Up in 1, Down in 2	ENSG00000145879
Colibactin vs DHT	Down in 1, Up in 2	ENSG00000165949
Colibactin vs Colibactin:DHT	Down in 1, Up in 2	ENSG00000186395
DHT vs Colibactin:DHT	Up in 1, Down in 2	ENSG00000115414
DHT vs Colibactin:DHT	Up in 1, Down in 2	ENSG00000253051
DHT vs Colibactin:DHT	Up in 1, Down in 2	ENSG00000206503
DHT vs Colibactin:DHT	Down in 1, Up in 2	ENSG00000163209
DHT vs Colibactin:DHT	Down in 1, Up in 2	ENSG00000169474
DHT vs Colibactin:DHT	Down in 1, Up in 2	ENSG00000163221
DHT vs Colibactin:DHT	Down in 1, Up in 2	ENSG00000133710
DHT vs Colibactin:DHT	Down in 1, Up in 2	ENSG00000143546
DHT vs Colibactin:DHT	Down in 1, Up in 2	ENSG00000057149
DHT vs Colibactin:DHT	Down in 1, Up in 2	ENSG00000186395
DHT vs Colibactin:DHT	Down in 1, Up in 2	ENSG00000167768
DHT vs Colibactin:DHT	Down in 1, Up in 2	ENSG00000164687
DHT vs Colibactin:DHT	Down in 1, Up in 2	ENSG00000272398
DHT vs Colibactin:DHT	Down in 1, Up in 2	ENSG00000186832
DHT vs Colibactin:DHT	Down in 1, Up in 2	ENSG00000121552
DHT vs Colibactin:DHT	Down in 1, Up in 2	ENSG00000111907
DHT vs Colibactin:DHT	Down in 1, Up in 2	ENSG00000114023
