# Supplementary material for: Colibactin Exerts Androgen-dependent and -independent Effects on Prostate Cancer
Source: Eur Urol Oncol. Author manuscript; Available in PMC 2026 Jun 1. (PMC12075626; doi:10.1016/j.euo.2024.10.015)
Supplement: Supp Data 1 [file NIHMS2043305-supplement-Supp_Data_1.xlsx]

## Sheet: SupplementaryTable1-SignificantmRNA.csv
UID	genes	logFC	logCPM	F	PValue	FDR	id
12148	ENSG00000167656	-1.65432	5.51745	229.789	1.49e-06	0.0198174	Colibactin
16216	ENSG00000186395	-1.77674	6.02338	144.967	6.92e-06	0.0303383	Colibactin
11717	ENSG00000165949	-2.38278	5.52215	138.594	8.03e-06	0.0303383	Colibactin
8759	ENSG00000145879	1.24537	5.62462	133.455	9.1e-06	0.0303383	Colibactin
6913	ENSG00000134531	0.787559	6.09918	107.268	1.86e-05	0.0497385	Colibactin
10938	ENSG00000163209	-4.50568	8.42497	975.665	1.08e-08	7.76e-05	DHT
8414	ENSG00000143536	-4.63427	4.96426	835.686	1.84e-08	7.76e-05	DHT
8423	ENSG00000143556	-3.23294	7.90837	783.003	2.3e-08	7.76e-05	DHT
16078	ENSG00000185885	3.10972	4.91797	759.857	2.55e-08	7.76e-05	DHT
12595	ENSG00000169474	-3.88971	8.90421	688.297	3.57e-08	7.76e-05	DHT
12492	ENSG00000169035	-2.80962	4.46543	659.959	4.13e-08	7.76e-05	DHT
117171	ENSG00000165949	2.33966	5.52215	621.269	5.07e-08	7.76e-05	DHT
14462	ENSG00000178372	-4.13909	3.89097	610.244	5.4e-08	7.76e-05	DHT
10945	ENSG00000163221	-4.20702	5.2	589.37	6.08e-08	7.76e-05	DHT
32336	ENSG00000234745	2.08577	6.04318	584.433	6.25e-08	7.76e-05	DHT
7978	ENSG00000140519	-3.43741	3.39093	918.496	6.4e-08	7.76e-05	DHT
12809	ENSG00000170423	-3.01053	4.1497	535.946	8.41e-08	9.34e-05	DHT
6782	ENSG00000133710	-2.821	6.85313	438.17	1.67e-07	0.000158762	DHT
10944	ENSG00000163220	-2.45384	10.5924	436.672	1.69e-07	0.000158762	DHT
19935	ENSG00000204642	2.11388	4.91593	421.076	1.91e-07	0.000158762	DHT
8418	ENSG00000143546	-2.66161	11.1609	411.191	2.07e-07	0.000158762	DHT
10937	ENSG00000163207	-1.99772	5.10651	410.257	2.09e-07	0.000158762	DHT
7569	ENSG00000137959	3.87034	5.808	407.254	2.14e-07	0.000158762	DHT
6879	ENSG00000134321	2.47951	4.13421	389.424	2.5e-07	0.000169116	DHT
6604	ENSG00000132530	2.94083	5.08856	384.741	2.6e-07	0.000169116	DHT
6882	ENSG00000134326	3.12353	3.31069	378.83	2.74e-07	0.000169116	DHT
36808	ENSG00000243649	3.02666	3.01865	732.456	2.79e-07	0.000169116	DHT
12180	ENSG00000167757	-2.48345	3.96735	431.809	3.82e-07	0.00022131	DHT
769	ENSG00000057149	-2.4489	5.40808	315.805	5.08e-07	0.000273737	DHT
34213	ENSG00000237512	-2.92785	4.19945	314.872	5.13e-07	0.000273737	DHT
3883	ENSG00000111331	2.17902	4.01848	306.216	5.64e-07	0.00028495	DHT
10115	ENSG00000157601	2.54568	6.08386	304.166	5.77e-07	0.00028495	DHT
12178	ENSG00000167754	-2.2674	5.97814	291.521	6.66e-07	0.000317221	DHT
16839	ENSG00000189001	-3.7066	5.69283	282.512	7.41e-07	0.000340571	DHT
12594	ENSG00000169469	-2.92393	8.0644	268.249	8.82e-07	0.000375667	DHT
11559	ENSG00000165272	-2.18183	6.8121	266.593	9.01e-07	0.000375667	DHT
3884	ENSG00000111335	2.60193	3.59557	265.775	9.1e-07	0.000375667	DHT
162161	ENSG00000186395	-3.02812	6.02338	262.535	9.49e-07	0.000375667	DHT
87591	ENSG00000145879	-4.72546	5.62462	258.682	9.97e-07	0.000375667	DHT
12184	ENSG00000167768	-3.74831	5.03507	255.623	1.04e-06	0.000375667	DHT
5840	ENSG00000126709	2.26794	5.64688	255.484	1.04e-06	0.000375667	DHT
9114	ENSG00000148671	-2.40904	6.53866	254.263	1.06e-06	0.000375667	DHT
19882	ENSG00000204525	1.31877	5.87375	253.302	1.07e-06	0.000375667	DHT
10443	ENSG00000160213	-2.0849	6.82407	248.19	1.15e-06	0.000392072	DHT
996	ENSG00000067066	1.50241	5.03253	242.706	1.24e-06	0.000412152	DHT
15482	ENSG00000183486	2.96515	4.02308	239.468	1.29e-06	0.000420702	DHT
12851	ENSG00000170581	1.64184	4.98277	237.698	1.33e-06	0.00042107	DHT
5315	ENSG00000122861	1.56419	5.15122	230.948	1.46e-06	0.000445714	DHT
7528	ENSG00000137801	2.26628	7.11099	230.504	1.47e-06	0.000445714	DHT
16706	ENSG00000188508	-5.47647	6.53909	228.369	1.52e-06	0.000449661	DHT
6885	ENSG00000134339	3.06939	2.81705	222.089	1.67e-06	0.000481773	DHT
12784	ENSG00000170323	-3.31138	2.77637	819.22	1.7e-06	0.000481773	DHT
11880	ENSG00000166535	-2.45636	5.48568	218.788	1.75e-06	0.000486866	DHT
4422	ENSG00000115414	2.13291	5.94684	215.062	1.86e-06	0.000505249	DHT
11408	ENSG00000164687	-1.60026	8.55352	211.879	1.95e-06	0.000520558	DHT
12827	ENSG00000170477	-3.46636	6.38987	209.634	2.02e-06	0.00052892	DHT
16923	ENSG00000189334	-1.31834	7.094	206.363	2.13e-06	0.00054684	DHT
7820	ENSG00000139433	-1.98209	5.14246	194.37	2.61e-06	0.000655697	DHT
448	ENSG00000025708	2.25153	4.27581	191.998	2.72e-06	0.000670556	DHT
12114	ENSG00000167553	-1.28011	6.59563	190.652	2.78e-06	0.000674047	DHT
22570	ENSG00000213928	1.13011	5.92394	189.084	2.86e-06	0.00067601	DHT
6552	ENSG00000132274	2.01912	5.81266	188.462	2.89e-06	0.00067601	DHT
13503	ENSG00000173432	2.32192	3.99844	184.615	3.1e-06	0.000711783	DHT
22089	ENSG00000213022	-2.8803	3.36293	256.511	3.16e-06	0.000713576	DHT
3399	ENSG00000107201	1.73851	4.67182	178.619	3.46e-06	0.000768279	DHT
5867	ENSG00000126878	-2.33748	4.14598	205.705	3.53e-06	0.000772355	DHT
11190	ENSG00000163993	-1.1824	5.62569	175.165	3.69e-06	0.00079356	DHT
1776	ENSG00000088448	1.12828	7.79311	174.226	3.76e-06	0.000795091	DHT
16739	ENSG00000188643	-1.64983	5.88422	171.152	3.99e-06	0.000830534	DHT
51684	ENSG00000272398	-1.72839	7.80145	166.533	4.37e-06	0.000882344	DHT
855	ENSG00000063177	-1.19462	8.12505	165.777	4.43e-06	0.000882344	DHT
16317	ENSG00000186832	-1.89597	10.5032	165.776	4.43e-06	0.000882344	DHT
27164	ENSG00000227097	-1.07001	6.40987	163.952	4.6e-06	0.000889131	DHT
24105	ENSG00000221983	-1.28716	7.55927	163.94	4.6e-06	0.000889131	DHT
12782	ENSG00000170315	-1.04666	7.26463	157.952	5.21e-06	0.0009919	DHT
17569	ENSG00000197956	-1.70581	10.6359	153.335	5.75e-06	0.00107921	DHT
11595	ENSG00000165474	-1.76826	6.35491	152.429	5.86e-06	0.00108146	DHT
3502	ENSG00000108244	-3.2417	3.52129	151.963	5.92e-06	0.00108146	DHT
8192	ENSG00000142089	2.06938	5.60769	150.423	6.12e-06	0.0011035	DHT
715	ENSG00000053747	1.69905	5.67122	148.148	6.44e-06	0.00113335	DHT
5172	ENSG00000121552	-2.42777	9.18869	148.023	6.46e-06	0.00113335	DHT
10548	ENSG00000160932	1.38705	4.56633	147.39	6.55e-06	0.00113464	DHT
11377	ENSG00000164587	-1.24883	7.88673	145.921	6.77e-06	0.00115246	DHT
1632	ENSG00000084636	1.6612	4.41334	144.444	7e-06	0.00115246	DHT
4851	ENSG00000118898	-1.12789	6.43544	144.227	7.04e-06	0.00115246	DHT
7572	ENSG00000137965	1.77443	6.28169	144.195	7.04e-06	0.00115246	DHT
4978	ENSG00000119917	2.26405	4.98111	143.939	7.09e-06	0.00115246	DHT
11250	ENSG00000164120	-2.86426	3.73567	406.009	7.21e-06	0.00115793	DHT
3106	ENSG00000105427	-4.21066	3.06773	142.04	7.4e-06	0.0011756	DHT
40778	ENSG00000253051	3.81069	4.20143	140.552	7.67e-06	0.00120298	DHT
1820	ENSG00000089127	1.44203	5.0136	139.931	7.78e-06	0.00120654	DHT
1063	ENSG00000069011	-1.51489	4.66074	139.22	7.91e-06	0.00121294	DHT
20372	ENSG00000206503	0.954658	6.54612	138.671	8.02e-06	0.00121493	DHT
17471	ENSG00000197641	-1.2492	5.05168	229.696	8.18e-06	0.00122006	DHT
17845	ENSG00000198786	1.10695	5.4349	147.754	8.46e-06	0.00122006	DHT
13874	ENSG00000175416	-0.925578	5.85373	136.319	8.48e-06	0.00122006	DHT
16658	ENSG00000188313	1.24747	5.75001	136.304	8.49e-06	0.00122006	DHT
15619	ENSG00000184009	-1.06097	6.92315	136.198	8.51e-06	0.00122006	DHT
588	ENSG00000042493	-0.825788	6.17716	140.397	8.66e-06	0.00122606	DHT
11809	ENSG00000166295	-1.13295	5.59317	135.123	8.73e-06	0.00122606	DHT
17172	ENSG00000196683	-1.0742	6.25201	134.694	8.83e-06	0.0012261	DHT
3571	ENSG00000108679	1.28233	6.24612	134.178	8.94e-06	0.00122894	DHT
54109	ENSG00000277157	-1.26929	5.35021	133.176	9.16e-06	0.00124689	DHT
3981	ENSG00000111907	-1.09383	6.13131	132.489	9.32e-06	0.00125553	DHT
15025	ENSG00000181381	1.72362	4.40341	129.708	1e-05	0.0013331	DHT
12143	ENSG00000167644	-1.17951	6.24507	128.459	1.03e-05	0.00136269	DHT
7495	ENSG00000137628	1.9415	5.10326	126.801	1.08e-05	0.00140834	DHT
3268	ENSG00000106153	-0.976978	5.98543	124.014	1.16e-05	0.00147871	DHT
19661	ENSG00000203875	-1.03192	5.59568	123.854	1.16e-05	0.00147871	DHT
1822	ENSG00000089157	-1.28529	8.92937	123.841	1.16e-05	0.00147871	DHT
13057	ENSG00000171476	-3.92161	3.02929	123.125	1.19e-05	0.00149298	DHT
6711	ENSG00000133106	2.22959	3.37594	121.857	1.23e-05	0.00153025	DHT
14562	ENSG00000178934	-2.00845	4.27578	119.136	1.32e-05	0.00163092	DHT
3400	ENSG00000107223	-0.814292	7.08992	118.819	1.33e-05	0.00163092	DHT
3000	ENSG00000104904	-0.821895	6.49843	118.515	1.35e-05	0.00163092	DHT
6290	ENSG00000130589	1.66371	4.81097	117.392	1.39e-05	0.00166757	DHT
2809	ENSG00000103363	-1.05304	6.54193	116.379	1.43e-05	0.00168781	DHT
3579	ENSG00000108771	1.8607	3.66432	291.821	1.43e-05	0.00168781	DHT
57480	ENSG00000284485	1.61591	7.15997	116.014	1.44e-05	0.00168781	DHT
42227	ENSG00000254772	-1.20199	8.42462	115.461	1.47e-05	0.00169958	DHT
5810	ENSG00000126267	-0.966784	6.45072	114.587	1.5e-05	0.00172741	DHT
5336	ENSG00000123091	-1.38334	4.93596	114.008	1.53e-05	0.00174133	DHT
5700	ENSG00000125743	-1.02788	6.30621	112.38	1.6e-05	0.00180986	DHT
4423	ENSG00000115415	1.76583	5.8254	111.745	1.63e-05	0.00181344	DHT
14514	ENSG00000178685	1.4988	4.0847	111.733	1.63e-05	0.00181344	DHT
37232	ENSG00000244617	-5.28981	2.94822	111.454	1.65e-05	0.00181344	DHT
7026	ENSG00000135218	-2.58045	3.00719	122.196	1.7e-05	0.00184087	DHT
35725	ENSG00000240972	-1.11181	5.21413	110.166	1.71e-05	0.00184087	DHT
1308	ENSG00000075415	-1.02632	6.48022	110.117	1.71e-05	0.00184087	DHT
9862	ENSG00000155368	-1.59689	6.55302	109.116	1.76e-05	0.00185909	DHT
3914	ENSG00000111640	-1.13404	8.24979	108.811	1.78e-05	0.00185909	DHT
12912	ENSG00000170889	-0.931388	7.52845	108.522	1.8e-05	0.00185909	DHT
10566	ENSG00000161016	-1.21677	9.06159	108.492	1.8e-05	0.00185909	DHT
8242	ENSG00000142541	-1.14933	9.16377	108.467	1.8e-05	0.00185909	DHT
5449	ENSG00000124102	-1.61619	7.55017	107.726	1.84e-05	0.00187244	DHT
4980	ENSG00000119922	1.91298	4.63547	107.721	1.84e-05	0.00187244	DHT
36823	ENSG00000243678	-1.11889	6.89647	105.813	1.95e-05	0.00194784	DHT
19650	ENSG00000203837	-2.53634	3.47582	112.223	1.96e-05	0.00194784	DHT
13579	ENSG00000173821	1.42133	5.31128	105.597	1.96e-05	0.00194784	DHT
1613	ENSG00000083845	-1.05408	7.97937	105.451	1.97e-05	0.00194784	DHT
7787	ENSG00000139211	1.74672	4.0867	103.195	2.12e-05	0.00206614	DHT
7224	ENSG00000136155	-1.67022	5.33896	103.096	2.12e-05	0.00206614	DHT
14274	ENSG00000177409	2.31995	3.19127	133.596	2.14e-05	0.00206698	DHT
10935	ENSG00000163202	-6.0676	4.15796	102.626	2.15e-05	0.00206698	DHT
1982	ENSG00000092841	-1.03066	7.96423	102.354	2.17e-05	0.00207006	DHT
4247	ENSG00000114023	-1.44559	5.40361	101.262	2.25e-05	0.00212588	DHT
7676	ENSG00000138496	1.45759	4.49229	101.08	2.26e-05	0.00212588	DHT
2684	ENSG00000102554	-0.802245	7.31856	100.692	2.29e-05	0.00213764	DHT
12411	ENSG00000168703	-2.92096	3.21497	100.163	2.33e-05	0.00214568	DHT
12256	ENSG00000168028	-0.944339	7.57505	100.147	2.33e-05	0.00214568	DHT
14222	ENSG00000177156	-0.901069	5.81642	111.964	2.45e-05	0.00223683	DHT
13739	ENSG00000174748	-1.04129	7.69814	98.0814	2.5e-05	0.00226496	DHT
17668	ENSG00000198242	-1.06497	7.25287	97.8085	2.52e-05	0.00227012	DHT
11201	ENSG00000164032	-0.945907	6.78285	97.1387	2.58e-05	0.00229928	DHT
12104	ENSG00000167526	-1.03593	8.71	97.0234	2.59e-05	0.00229928	DHT
10587	ENSG00000161249	-1.50128	7.36899	95.8327	2.69e-05	0.0023724	DHT
17493	ENSG00000197728	-1.04113	7.04498	95.7014	2.7e-05	0.0023724	DHT
6970	ENSG00000134871	1.54482	4.17684	95.4079	2.81e-05	0.00245086	DHT
799	ENSG00000059378	1.5833	3.96387	323.781	2.89e-05	0.00249492	DHT
589	ENSG00000042753	-1.09566	5.19908	205.896	2.92e-05	0.00249492	DHT
4709	ENSG00000117450	-1.13016	6.73837	93.2591	2.94e-05	0.00249492	DHT
17281	ENSG00000197061	-1.27565	5.67571	93.2561	2.94e-05	0.00249492	DHT
5188	ENSG00000121742	-1.89135	5.00978	93.1088	2.96e-05	0.00249492	DHT
58874	ENSG00000286522	-1.5307	4.91802	92.8039	2.99e-05	0.00250572	DHT
2261	ENSG00000100316	-1.08582	7.72034	92.3163	3.04e-05	0.00253292	DHT
5557	ENSG00000124614	-1.10512	8.55122	91.8016	3.09e-05	0.00255134	DHT
21127	ENSG00000207563	1.10178	6.51194	91.6088	3.12e-05	0.00255134	DHT
12604	ENSG00000169509	-5.32064	4.22306	91.5831	3.12e-05	0.00255134	DHT
9184	ENSG00000149273	-1.13962	8.86241	90.9061	3.19e-05	0.00259741	DHT
13549	ENSG00000173660	-1.08436	6.68158	90.4533	3.25e-05	0.00262115	DHT
9442	ENSG00000151715	-1.68372	4.41206	97.8138	3.26e-05	0.00262115	DHT
4394	ENSG00000115268	-1.03897	7.31882	89.2381	3.39e-05	0.00270818	DHT
2515	ENSG00000101384	0.983742	5.37699	172.933	3.46e-05	0.00274342	DHT
12616	ENSG00000169583	-2.11531	3.74102	178.006	3.51e-05	0.00277134	DHT
11342	ENSG00000164405	-0.907079	6.78532	86.8987	3.7e-05	0.00289869	DHT
4602	ENSG00000116701	-2.07334	3.9501	171.709	3.83e-05	0.00298434	DHT
782	ENSG00000058085	1.53756	6.60472	85.7134	3.86e-05	0.00299474	DHT
14319	ENSG00000177600	-0.964338	8.52949	85.0261	3.96e-05	0.00305569	DHT
3298	ENSG00000106366	1.54273	4.35183	84.2277	4.09e-05	0.00313186	DHT
29751	ENSG00000230937	0.96421	8.5347	83.6912	4.17e-05	0.00317404	DHT
12146	ENSG00000167653	-1.78161	4.38569	86.6182	4.19e-05	0.00317404	DHT
17833	ENSG00000198755	-1.08572	8.12872	83.3953	4.22e-05	0.00317404	DHT
10297	ENSG00000159166	-0.871502	6.22751	83.1647	4.26e-05	0.00317404	DHT
121481	ENSG00000167656	-0.902076	5.51745	83.1432	4.26e-05	0.00317404	DHT
7063	ENSG00000135390	-1.00992	6.01664	82.5594	4.36e-05	0.00319318	DHT
7927	ENSG00000140264	-0.853679	5.65822	82.3657	4.39e-05	0.00319318	DHT
5086	ENSG00000120708	0.759484	7.24371	82.348	4.39e-05	0.00319318	DHT
32959	ENSG00000235655	-1.18206	5.76175	82.3306	4.4e-05	0.00319318	DHT
14574	ENSG00000178982	-0.80878	5.95771	82.2801	4.41e-05	0.00319318	DHT
35468	ENSG00000240342	-1.0925	6.05024	81.9872	4.46e-05	0.00321252	DHT
8239	ENSG00000142534	-1.15826	9.26048	81.6508	4.52e-05	0.00323776	DHT
1625	ENSG00000084207	-1.06943	8.32906	81.3565	4.57e-05	0.00325802	DHT
9258	ENSG00000149806	-0.803294	7.21736	80.866	4.66e-05	0.00330424	DHT
19635	ENSG00000203785	-3.99611	4.81062	80.372	4.75e-05	0.00335205	DHT
17120	ENSG00000196531	-1.14429	8.55451	79.4541	4.93e-05	0.00345958	DHT
34238	ENSG00000237550	-1.36357	8.3128	77.9069	5.25e-05	0.00366534	DHT
9989	ENSG00000156508	-1.3777	11.195	77.4485	5.35e-05	0.00367028	DHT
10074	ENSG00000157227	0.995746	5.34556	77.4003	5.36e-05	0.00367028	DHT
9067	ENSG00000148303	-1.13021	9.57599	77.3311	5.38e-05	0.00367028	DHT
16539	ENSG00000187837	-1.07551	6.54974	77.1351	5.42e-05	0.00367028	DHT
6274	ENSG00000130513	0.978971	5.08014	77.0961	5.43e-05	0.00367028	DHT
36078	ENSG00000241837	-0.972232	5.96711	77.039	5.44e-05	0.00367028	DHT
5348	ENSG00000123144	-0.959416	5.43997	99.6136	5.46e-05	0.00367028	DHT
13448	ENSG00000173193	1.54066	5.31322	76.8822	5.48e-05	0.00367028	DHT
13683	ENSG00000174444	-1.24694	10.0988	76.6737	5.52e-05	0.0036838	DHT
16611	ENSG00000188100	-5.46265	5.9357	76.5137	5.56e-05	0.00368996	DHT
17190	ENSG00000196747	-1.45423	5.24314	76.3956	5.59e-05	0.00368996	DHT
8044	ENSG00000140990	-0.917263	5.7274	76.0382	5.67e-05	0.00371215	DHT
52313	ENSG00000273542	-1.26523	7.11782	76.0067	5.68e-05	0.00371215	DHT
3925	ENSG00000111669	-0.707613	6.51597	75.8996	5.71e-05	0.00371215	DHT
4045	ENSG00000112306	-0.999249	8.96872	75.7862	5.73e-05	0.00371215	DHT
8960	ENSG00000147403	-1.07006	7.84371	75.0228	5.92e-05	0.00379443	DHT
7238	ENSG00000136235	1.48835	4.65574	74.9568	5.94e-05	0.00379443	DHT
16882	ENSG00000189159	-0.930181	6.04169	74.8172	5.97e-05	0.00379443	DHT
2129	ENSG00000099875	-0.845342	6.22387	74.8162	5.98e-05	0.00379443	DHT
11297	ENSG00000164266	-2.59511	3.3598	74.5838	6.03e-05	0.00380841	DHT
5383	ENSG00000123416	-0.926418	6.8593	74.5085	6.05e-05	0.00380841	DHT
16240	ENSG00000186474	-4.74891	2.63526	458.259	6.17e-05	0.00384725	DHT
14461	ENSG00000178363	-1.52763	4.2452	122.126	6.17e-05	0.00384725	DHT
13361	ENSG00000172757	-0.758909	6.47488	73.6891	6.27e-05	0.00387459	DHT
10940	ENSG00000163216	-3.14153	4.82257	73.6744	6.28e-05	0.00387459	DHT
13032	ENSG00000171401	-3.50668	6.85972	73.436	6.34e-05	0.0038968	DHT
11471	ENSG00000164924	-1.1953	7.98063	73.2188	6.4e-05	0.00391574	DHT
16640	ENSG00000188229	-0.763412	6.49012	72.6556	6.56e-05	0.00399496	DHT
13434	ENSG00000173113	-0.952636	5.39442	89.484	6.62e-05	0.00400053	DHT
6991	ENSG00000134996	-1.40996	5.38345	72.2293	6.68e-05	0.00400053	DHT
1630	ENSG00000084623	-0.984562	5.55355	72.1778	6.7e-05	0.00400053	DHT
14393	ENSG00000177989	2.77168	2.5818	161.657	6.71e-05	0.00400053	DHT
19930	ENSG00000204628	-0.915753	8.97374	72.1109	6.72e-05	0.00400053	DHT
1719	ENSG00000087086	-0.790489	7.26506	71.8212	6.81e-05	0.00403413	DHT
2079	ENSG00000099204	-0.87865	5.91617	129.355	6.89e-05	0.00406578	DHT
54431	ENSG00000277775	-1.46415	4.82596	71.3629	6.95e-05	0.00408088	DHT
4596	ENSG00000116679	0.873317	5.80895	71.0296	7.05e-05	0.00412395	DHT
8290	ENSG00000142937	-1.19485	8.77782	70.5628	7.2e-05	0.00419292	DHT
4282	ENSG00000114391	-1.13451	8.65859	70.2551	7.3e-05	0.00423308	DHT
954	ENSG00000065978	-1.21237	7.58426	69.9859	7.39e-05	0.00425198	DHT
28494	ENSG00000229117	-1.13022	9.76527	69.9657	7.4e-05	0.00425198	DHT
6896	ENSG00000134419	-1.17299	9.10222	69.654	7.5e-05	0.0042942	DHT
511	ENSG00000034510	-1.08936	9.10319	69.339	7.61e-05	0.00433782	DHT
3149	ENSG00000105640	-1.05982	8.00675	68.9959	7.73e-05	0.00438451	DHT
35880	ENSG00000241343	-1.0368	8.10416	68.8657	7.78e-05	0.00438451	DHT
13870	ENSG00000175390	-1.20513	5.59807	68.8287	7.79e-05	0.00438451	DHT
4059	ENSG00000112378	-1.32321	7.72345	68.3442	7.97e-05	0.004465	DHT
5298	ENSG00000122705	-1.00182	5.67514	68.1148	8.05e-05	0.00449397	DHT
17906	ENSG00000198886	0.942856	6.75485	67.9755	8.11e-05	0.00450437	DHT
31781	ENSG00000233927	-0.953162	7.12981	67.5412	8.27e-05	0.00457772	DHT
6405	ENSG00000131143	-0.768872	6.92339	67.138	8.43e-05	0.00464608	DHT
16118	ENSG00000186010	-0.667268	6.39923	66.7862	8.57e-05	0.00470454	DHT
1805	ENSG00000089009	-1.30754	8.92942	66.6893	8.61e-05	0.00470683	DHT
17672	ENSG00000198258	-0.817865	5.77135	88.4449	8.68e-05	0.00470963	DHT
4221	ENSG00000113732	-0.8917	6.2265	66.505	8.69e-05	0.00470963	DHT
60594	ENSG00000288681	3.75982	2.97169	65.9444	8.92e-05	0.00480732	DHT
9852	ENSG00000155287	0.975483	5.11567	137.349	8.94e-05	0.00480732	DHT
2935	ENSG00000104529	-0.727947	8.27526	64.4244	9.61e-05	0.00514439	DHT
28077	ENSG00000228474	-0.852028	5.77681	65.6099	9.68e-05	0.00516393	DHT
6449	ENSG00000131469	-1.10708	8.65422	64.1694	9.73e-05	0.00516765	DHT
579	ENSG00000041982	1.4812	4.16944	64.0578	9.78e-05	0.00517547	DHT
3533	ENSG00000108465	0.870354	5.46888	77.4727	9.86e-05	0.00519736	DHT
13800	ENSG00000175063	-1.13463	5.22837	63.7096	9.95e-05	0.00522374	DHT
16133	ENSG00000186081	-0.997841	9.48993	63.3379	0.000101344	0.00529677	DHT
7416	ENSG00000137154	-1.2728	9.10236	63.2098	0.000101992	0.00529677	DHT
2436	ENSG00000101084	-0.830719	5.71391	84.2854	0.000102342	0.00529677	DHT
16105	ENSG00000185966	-5.36693	4.06906	63.1157	0.000102472	0.00529677	DHT
8994	ENSG00000147604	-1.42641	9.05045	62.5617	0.000105356	0.00542451	DHT
21156	ENSG00000207607	1.30956	4.48655	62.4135	0.000106146	0.00542451	DHT
14966	ENSG00000181019	-1.04653	5.12144	62.2551	0.000106998	0.00542451	DHT
2716	ENSG00000102886	-1.72791	4.10526	125.638	0.000107034	0.00542451	DHT
50797	ENSG00000270882	-1.22009	5.50312	62.1474	0.000107582	0.00542451	DHT
5467	ENSG00000124172	-1.15116	5.79205	62.114	0.000107764	0.00542451	DHT
4555	ENSG00000116251	-1.11762	7.15408	62.1091	0.000107791	0.00542451	DHT
8043	ENSG00000140988	-1.01142	9.65731	61.9278	0.000108786	0.00545402	DHT
11606	ENSG00000165502	-0.953073	6.03379	61.7241	0.000109919	0.00548433	DHT
5433	ENSG00000123975	-1.02422	5.73491	61.6716	0.000110213	0.00548433	DHT
4930	ENSG00000119655	-0.770851	6.07552	60.4597	0.000117301	0.00579476	DHT
6946	ENSG00000134755	-1.63787	5.45217	60.4565	0.00011732	0.00579476	DHT
7695	ENSG00000138642	1.51973	3.81132	125.417	0.000119448	0.00587809	DHT
13157	ENSG00000171863	-1.15984	8.78788	59.6811	0.000122167	0.00598976	DHT
12613	ENSG00000169567	-0.975223	6.65139	59.3124	0.000124562	0.00608483	DHT
10693	ENSG00000162244	-0.784866	6.79531	58.6377	0.000129104	0.0062837	DHT
3561	ENSG00000108602	-2.15164	3.29468	78.6531	0.000130179	0.00631299	DHT
4549	ENSG00000116209	-0.759446	6.63573	58.2066	0.000132118	0.00638379	DHT
8489	ENSG00000143947	-1.252	9.05059	58.0327	0.00013336	0.00642055	DHT
6996	ENSG00000135046	-1.10555	8.6579	57.6566	0.000136097	0.00652876	DHT
6020	ENSG00000128422	-1.15989	10.7934	57.2232	0.000139342	0.00666046	DHT
53633	ENSG00000276168	-0.835276	16.9736	56.9879	0.000141146	0.00670079	DHT
53713	ENSG00000276368	-1.12532	5.28923	56.8398	0.000142296	0.00670079	DHT
8697	ENSG00000145425	-1.31431	9.00233	56.7929	0.000142663	0.00670079	DHT
8602	ENSG00000144713	-1.02318	8.07355	56.7552	0.000142959	0.00670079	DHT
15981	ENSG00000185507	1.25445	4.56094	56.7542	0.000142967	0.00670079	DHT
1145	ENSG00000071082	-1.09516	9.06794	56.6318	0.000143933	0.00670079	DHT
17925	ENSG00000198918	-1.11193	8.75085	56.5282	0.000144757	0.00670079	DHT
25567	ENSG00000224784	-5.24757	2.64712	56.4958	0.000145016	0.00670079	DHT
5773	ENSG00000125991	-0.634531	6.39147	56.495	0.000145022	0.00670079	DHT
3506	ENSG00000108298	-1.00675	8.96095	56.4715	0.000145211	0.00670079	DHT
7002	ENSG00000135069	-0.789692	5.81688	72.5821	0.000147404	0.00677853	DHT
54070	ENSG00000277075	-1.04966	5.67085	55.8127	0.000150619	0.00690258	DHT
16043	ENSG00000185745	1.63847	4.64844	55.7068	0.000151512	0.00691472	DHT
14498	ENSG00000178585	-1.29861	4.65153	94.8107	0.000152055	0.00691472	DHT
5224	ENSG00000122026	-1.1242	9.20079	55.5619	0.000152746	0.00691472	DHT
22483	ENSG00000213741	-0.941815	8.76661	55.5371	0.000152958	0.00691472	DHT
20162	ENSG00000205420	-1.59536	8.91217	55.2665	0.0001553	0.0069969	DHT
4196	ENSG00000113558	-0.999045	7.14819	55.0119	0.000157547	0.00707425	DHT
17229	ENSG00000196878	0.994299	6.47883	54.8144	0.000159319	0.00712977	DHT
13843	ENSG00000175265	0.906912	5.2889	119.833	0.000162212	0.00723044	DHT
837	ENSG00000062038	0.805171	6.66327	54.4299	0.000162842	0.00723044	DHT
8958	ENSG00000147394	-1.40158	4.74292	198.784	0.00016363	0.00723044	DHT
3913	ENSG00000111639	-1.00433	5.39274	54.334	0.000163737	0.00723044	DHT
5689	ENSG00000125691	-1.16564	8.9231	54.0942	0.000166002	0.00730628	DHT
6120	ENSG00000129235	-0.975205	5.74379	53.9231	0.000167643	0.00735422	DHT
13947	ENSG00000175793	-0.66416	6.96828	53.7299	0.00016952	0.00739802	DHT
16622	ENSG00000188157	1.13272	5.90785	53.7063	0.000169751	0.00739802	DHT
32409	ENSG00000234851	-1.17724	8.63218	53.4528	0.000172261	0.00748297	DHT
6521	ENSG00000131981	-0.999157	6.88432	53.3926	0.000172864	0.00748459	DHT
7309	ENSG00000136689	-1.71741	4.08128	269.208	0.000173421	0.00748459	DHT
19633	ENSG00000203783	-4.95239	2.34311	59.0716	0.000174441	0.00750436	DHT
1860	ENSG00000090013	-1.09141	4.94035	214.499	0.000176679	0.00757486	DHT
3800	ENSG00000110700	-1.04026	8.15791	52.9659	0.000177216	0.00757486	DHT
48301	ENSG00000265681	-1.02803	8.7593	52.8007	0.00017894	0.00762408	DHT
12318	ENSG00000168288	-1.02119	5.47265	52.4075	0.000183129	0.00777773	DHT
30121	ENSG00000231500	-0.958056	9.73319	52.3359	0.000183905	0.0077859	DHT
14878	ENSG00000180596	-0.945712	6.00285	52.2004	0.000185386	0.00780467	DHT
25049	ENSG00000224032	-1.00741	5.98008	52.1883	0.000185519	0.00780467	DHT
17570	ENSG00000197958	-0.897377	9.89854	52.0321	0.000187247	0.00785261	DHT
17977	ENSG00000199035	3.01561	3.02066	51.9245	0.000188449	0.00787823	DHT
5816	ENSG00000126432	-0.604183	6.49842	66.0633	0.00019478	0.00809533	DHT
4052	ENSG00000112335	-1.34908	5.30483	51.3658	0.000194856	0.00809533	DHT
11312	ENSG00000164307	1.03009	4.87927	75.7793	0.000198247	0.00821065	DHT
15172	ENSG00000182179	2.0619	3.10692	205.451	0.000198994	0.00821603	DHT
13799	ENSG00000175061	-0.706209	8.08418	50.8951	0.000200472	0.00825153	DHT
6233	ENSG00000130255	-0.863905	8.32472	50.7763	0.000201923	0.00828569	DHT
12246	ENSG00000167996	-1.04123	8.84371	50.69	0.000202985	0.00830369	DHT
5048	ENSG00000120437	-1.25786	4.61178	75.9838	0.000204037	0.00832124	DHT
2457	ENSG00000101182	-0.687909	7.08843	50.4899	0.000205476	0.00835434	DHT
21216	ENSG00000207713	1.1609	4.42195	78.383	0.000208777	0.00844094	DHT
15308	ENSG00000182774	-1.06722	10.1366	50.2221	0.000208871	0.00844094	DHT
9980	ENSG00000156467	-1.2279	6.46117	50.0654	0.000210892	0.00847476	DHT
6138	ENSG00000129455	-0.767715	5.75708	50.0586	0.000210979	0.00847476	DHT
17908	ENSG00000198888	0.740122	6.32588	50.0082	0.000211636	0.00847561	DHT
54875	ENSG00000278677	-0.969331	5.24696	49.8209	0.000214095	0.00854841	DHT
3047	ENSG00000105193	-1.12825	7.63682	49.4974	0.00021843	0.00869548	DHT
10404	ENSG00000160014	-1.16027	4.96086	49.2547	0.000221757	0.00880166	DHT
12508	ENSG00000169100	-0.866333	5.42771	49.1514	0.000223194	0.00882033	DHT
1533	ENSG00000081277	-0.704914	7.45298	49.0999	0.000223913	0.00882033	DHT
36064	ENSG00000241794	-2.47724	5.24917	49.0412	0.000224737	0.00882033	DHT
6875	ENSG00000134308	-0.942455	6.26805	49.0316	0.000224873	0.00882033	DHT
10895	ENSG00000163041	-1.06702	8.13165	47.9629	0.000240611	0.00938738	DHT
5130	ENSG00000121060	0.838302	5.42262	87.5997	0.000240738	0.00938738	DHT
851	ENSG00000063046	-1.04852	7.48812	47.8881	0.000241764	0.00939989	DHT
1802	ENSG00000088986	-0.842347	6.76458	47.748	0.000243945	0.00945713	DHT
8712	ENSG00000145592	-0.928817	9.04733	47.6658	0.000245236	0.00947962	DHT
8704	ENSG00000145494	-0.76706	5.73628	74.1234	0.000246199	0.00948933	DHT
11850	ENSG00000166441	-0.974294	9.41281	47.5341	0.000247324	0.00950521	DHT
6336	ENSG00000130770	-0.814383	6.69555	47.4853	0.000248103	0.00950777	DHT
9005	ENSG00000147676	-0.920259	5.5478	58.8863	0.000249912	0.00954966	DHT
20738	ENSG00000207031	0.707432	5.92899	47.1185	0.000254061	0.00965757	DHT
4733	ENSG00000117595	0.775262	5.51614	106.493	0.000254679	0.00965757	DHT
22470	ENSG00000213719	-0.796779	6.05358	47.0634	0.000254972	0.00965757	DHT
8388	ENSG00000143420	-0.721649	5.94224	76.9993	0.000255633	0.00965757	DHT
7382	ENSG00000136942	-0.967571	10.0477	46.9053	0.000257612	0.00968005	DHT
13451	ENSG00000173207	-0.934389	5.30509	49.9672	0.00025768	0.00968005	DHT
1829	ENSG00000089220	-0.98947	5.10264	101.983	0.000260081	0.00974281	DHT
17501	ENSG00000197756	-0.967421	9.82044	46.59	0.000262977	0.00982371	DHT
6950	ENSG00000134760	-4.45529	2.93676	46.3497	0.000267165	0.009939	DHT
15339	ENSG00000182899	-0.971399	7.91588	46.3276	0.000267554	0.009939	DHT
2916	ENSG00000104408	-1.12085	7.24978	46.1236	0.000271184	0.0100459	DHT
48082	ENSG00000265190	0.593348	6.21891	70.2329	0.000271953	0.0100464	DHT
16731	ENSG00000188612	-0.952445	6.85641	45.8102	0.000276884	0.0101756	DHT
20325	ENSG00000206073	-1.7714	3.50421	337.202	0.000277003	0.0101756	DHT
231	ENSG00000008988	-1.23557	9.17938	45.764	0.000277738	0.0101756	DHT
16802	ENSG00000188846	-0.898424	7.08158	45.4741	0.00028317	0.0103104	DHT
17599	ENSG00000198034	-0.863627	7.31216	45.4286	0.000284034	0.0103104	DHT
5259	ENSG00000122406	-1.14624	8.97116	45.3785	0.000284991	0.0103104	DHT
7640	ENSG00000138326	-1.19984	10.9512	45.3703	0.000285149	0.0103104	DHT
14388	ENSG00000177954	-0.959561	10.2605	45.3633	0.000285283	0.0103104	DHT
17392	ENSG00000197409	-1.09514	4.64849	45.3252	0.00028615	0.0103138	DHT
9973	ENSG00000156411	-0.842069	5.55871	44.9543	0.000293258	0.0105082	DHT
17816	ENSG00000198727	0.953079	6.05089	44.9273	0.000293796	0.0105082	DHT
16235	ENSG00000186468	-1.2474	10.411	44.9216	0.000293909	0.0105082	DHT
7223	ENSG00000136153	-1.1992	5.76669	44.6593	0.000299191	0.0106685	DHT
924	ENSG00000065357	0.770996	5.81739	44.0596	0.000311738	0.0110862	DHT
9391	ENSG00000151366	-0.90714	5.63073	43.0934	0.000333415	0.0117959	DHT
5452	ENSG00000124107	-1.16099	8.86944	43.0915	0.000333461	0.0117959	DHT
16474	ENSG00000187608	0.889745	5.60564	42.6632	0.000343693	0.012105	DHT
4344	ENSG00000114942	-1.07784	7.81292	42.65	0.000344016	0.012105	DHT
4867	ENSG00000119013	-1.13582	5.46512	42.5616	0.00034618	0.0121197	DHT
3089	ENSG00000105372	-0.786687	9.07695	42.5587	0.000346252	0.0121197	DHT
44739	ENSG00000259001	-0.930289	5.22804	42.4878	0.000348002	0.0121491	DHT
4361	ENSG00000115091	-0.735756	5.86553	64.544	0.000349636	0.0121593	DHT
9792	ENSG00000154723	-0.970816	5.43783	42.4027	0.000350117	0.0121593	DHT
10871	ENSG00000162961	-0.863689	5.47855	45.7924	0.000352521	0.012211	DHT
10200	ENSG00000158373	-0.690058	6.08725	42.1583	0.000356282	0.0123093	DHT
12212	ENSG00000167863	-0.765432	6.07978	41.8824	0.000363416	0.0125233	DHT
2332	ENSG00000100526	-1.30938	4.56149	46.5055	0.000382169	0.0131034	DHT
17787	ENSG00000198668	-1.16962	7.13937	41.1874	0.000382216	0.0131034	DHT
17022	ENSG00000196262	-0.968394	8.61212	41.0485	0.000386121	0.0132033	DHT
15036	ENSG00000181458	-1.83055	3.84286	40.867	0.000391305	0.0133275	DHT
7179	ENSG00000135940	-0.694476	5.79939	68.7087	0.000391749	0.0133275	DHT
7661	ENSG00000138430	-1.0839	6.28865	40.4443	0.000403727	0.0137	DHT
5801	ENSG00000126247	-0.97089	5.70565	40.3178	0.000407543	0.0137595	DHT
14051	ENSG00000176340	-0.966235	5.72976	40.2908	0.000408363	0.0137595	DHT
14990	ENSG00000181163	-1.17612	8.82955	40.2839	0.000408575	0.0137595	DHT
1085	ENSG00000069849	-0.646993	6.27949	40.2489	0.000409644	0.0137607	DHT
7960	ENSG00000140450	-1.50557	4.63777	40.1767	0.000411857	0.0138003	DHT
21148	ENSG00000207595	2.00321	3.30848	40.0741	0.000415028	0.0138717	DHT
15526	ENSG00000183648	-0.940561	6.66506	39.7205	0.000426207	0.0142098	DHT
4393	ENSG00000115267	1.08955	4.49737	56.679	0.000432551	0.0143853	DHT
3843	ENSG00000111057	-0.779235	5.83694	39.4784	0.000434087	0.0144005	DHT
17837	ENSG00000198763	0.872457	6.30703	39.4095	0.000436361	0.01444	DHT
35931	ENSG00000241468	-0.81515	6.70208	39.2913	0.000440305	0.0145344	DHT
7332	ENSG00000136810	-1.06759	7.35648	39.1804	0.000444043	0.014589	DHT
7341	ENSG00000136830	-0.729034	5.92373	63.0424	0.000444662	0.014589	DHT
8232	ENSG00000142507	-0.870806	5.25598	83.069	0.000445952	0.014589	DHT
8495	ENSG00000143977	-0.88458	6.16425	39.113	0.000446336	0.014589	DHT
10519	ENSG00000160752	-0.61155	6.3318	52.8836	0.000448009	0.0146079	DHT
1032	ENSG00000068079	1.58799	3.52682	93.137	0.000453859	0.0147626	DHT
844	ENSG00000062582	-1.0925	4.65805	181.23	0.000457222	0.0148358	DHT
847	ENSG00000062716	0.617712	6.71423	38.7088	0.000460413	0.0149031	DHT
5740	ENSG00000125868	-1.12798	6.58846	38.6526	0.000462415	0.0149316	DHT
12821	ENSG00000170465	-3.82316	4.26659	38.4618	0.000469297	0.0151172	DHT
17551	ENSG00000197903	-0.971556	6.07376	38.3732	0.000472537	0.0151654	DHT
22066	ENSG00000212907	0.90707	7.74002	38.3588	0.000473065	0.0151654	DHT
7148	ENSG00000135821	-1.25338	5.15616	38.2566	0.000476847	0.0152499	DHT
14528	ENSG00000178741	-0.810157	6.15631	38.1904	0.000479315	0.0152922	DHT
10202	ENSG00000158406	-1.09346	4.69378	38.1489	0.000480871	0.0153052	DHT
1699	ENSG00000086570	0.750688	5.99713	37.9659	0.000487812	0.0154892	DHT
9006	ENSG00000147677	-0.894424	6.25527	37.8268	0.000493172	0.0156222	DHT
17958	ENSG00000198976	1.35824	5.04779	37.7648	0.00049559	0.0156616	DHT
10334	ENSG00000159346	-0.798111	5.64786	82.5832	0.000500704	0.0157858	DHT
53986	ENSG00000276903	-1.15909	4.6542	37.5217	0.000505206	0.0158902	DHT
76	ENSG00000005022	-0.657481	6.99044	37.4272	0.000509007	0.015972	DHT
9263	ENSG00000149925	-0.700058	6.76903	37.3766	0.000511058	0.0159988	DHT
12057	ENSG00000167283	-0.864327	5.66924	37.2702	0.000515409	0.0160972	DHT
15792	ENSG00000184752	-0.960545	5.912	37.1183	0.000521701	0.0161381	DHT
24104	ENSG00000221978	0.565679	6.83494	37.1159	0.0005218	0.0161381	DHT
7558	ENSG00000137876	-0.79701	5.80643	37.114	0.000521877	0.0161381	DHT
5708	ENSG00000125780	-4.59953	2.74982	99.6024	0.00052231	0.0161381	DHT
15675	ENSG00000184260	-1.08374	5.7405	37.0927	0.000522771	0.0161381	DHT
8735	ENSG00000145741	-1.02356	8.09778	36.7226	0.00053856	0.0165872	DHT
15876	ENSG00000185070	2.09355	3.39642	332.724	0.000546429	0.0167907	DHT
16433	ENSG00000187446	-1.00424	4.9919	71.6862	0.00056691	0.01738	DHT
6594	ENSG00000132475	-0.705778	7.17249	35.9036	0.000575756	0.0176107	DHT
52554	ENSG00000274012	-0.92317	16.4485	35.8285	0.000579331	0.0176795	DHT
10799	ENSG00000162704	-0.925505	5.22399	57.5142	0.000583143	0.0177552	DHT
2186	ENSG00000100097	-1.04629	5.23702	35.2572	0.000607482	0.0184542	DHT
3348	ENSG00000106682	-0.642145	6.07715	65.5599	0.000619406	0.0187736	DHT
53242	ENSG00000275379	-1.13892	4.43267	69.5885	0.000628171	0.0189829	DHT
7937	ENSG00000140307	-0.897201	5.44167	34.8402	0.000629156	0.0189829	DHT
14404	ENSG00000178035	-0.924827	5.02999	48.7431	0.000636001	0.0191461	DHT
10344	ENSG00000159403	2.52623	2.36838	220.243	0.000638747	0.0191854	DHT
23976	ENSG00000221539	0.976703	6.65574	34.5262	0.000646134	0.0193637	DHT
19889	ENSG00000204539	-4.14229	2.49165	52.2621	0.00064776	0.0193689	DHT
6412	ENSG00000131174	-0.868081	6.26761	34.1881	0.000665088	0.0198425	DHT
6566	ENSG00000132341	-0.757109	7.22315	34.1161	0.000669215	0.0199211	DHT
12778	ENSG00000170296	-0.902771	5.19821	95.8477	0.000677533	0.020095	DHT
15973	ENSG00000185479	-2.27203	6.26982	33.9396	0.000679477	0.020095	DHT
8265	ENSG00000142676	-1.05901	9.55507	33.9378	0.000679579	0.020095	DHT
5576	ENSG00000124767	-0.905647	5.25401	33.842	0.000685236	0.0202175	DHT
5009	ENSG00000120129	-1.35867	4.1632	41.5993	0.000701741	0.0206524	DHT
15279	ENSG00000182628	-0.852457	5.55183	33.5464	0.000703072	0.0206524	DHT
58137	ENSG00000285753	-4.6339	2.49669	33.4119	0.000711391	0.0208508	DHT
4268	ENSG00000114270	1.17287	5.58779	33.2477	0.000721708	0.0210633	DHT
10990	ENSG00000163399	-0.779511	6.89143	33.2463	0.0007218	0.0210633	DHT
5891	ENSG00000127184	-0.989984	7.78645	33.1021	0.000731025	0.0212859	DHT
6314	ENSG00000130707	-0.632152	6.01775	33.8327	0.000740364	0.0215109	DHT
5772	ENSG00000125977	-0.847293	6.52879	32.8487	0.000747614	0.0216743	DHT
7288	ENSG00000136521	-0.930946	5.63355	32.6518	0.000760842	0.0219712	DHT
6155	ENSG00000129559	-0.678272	5.9071	42.0925	0.00076115	0.0219712	DHT
3270	ENSG00000106211	-0.968228	8.77631	32.4348	0.000775768	0.0223448	DHT
4381	ENSG00000115221	1.08665	4.4634	32.3031	0.000785014	0.0225624	DHT
4198	ENSG00000113575	-0.672664	6.168	32.2252	0.000790546	0.0226725	DHT
6715	ENSG00000133112	-1.05264	10.3468	32.1505	0.000795901	0.0227771	DHT
3226	ENSG00000105968	-0.829161	5.42879	64.196	0.000803651	0.0229497	DHT
17173	ENSG00000196684	3.16103	2.10118	219.178	0.000813041	0.0231682	DHT
675	ENSG00000050165	1.50479	3.68978	88.0153	0.000831705	0.0236495	DHT
4780	ENSG00000118181	-0.924608	9.15175	31.627	0.000834773	0.0236862	DHT
21845	ENSG00000212296	0.754288	5.37805	31.5907	0.000837556	0.0237148	DHT
5559	ENSG00000124635	-0.821282	5.10493	39.0501	0.000844939	0.0238731	DHT
6824	ENSG00000134057	-0.884965	6.18793	31.3347	0.00085755	0.0241782	DHT
7447	ENSG00000137309	-0.944912	5.07194	31.2786	0.000862013	0.0242527	DHT
14186	ENSG00000176978	0.814358	5.11869	31.2232	0.000866446	0.0243262	DHT
5488	ENSG00000124225	1.09957	4.4191	31.131	0.000873898	0.0244838	DHT
11651	ENSG00000165678	-0.835164	5.77827	30.9635	0.000887636	0.0248043	DHT
3090	ENSG00000105373	-0.829096	5.2898	62.2712	0.000890529	0.0248043	DHT
4570	ENSG00000116459	-1.0834	6.34097	30.9241	0.000890915	0.0248043	DHT
12295	ENSG00000168209	-0.571131	7.185	30.8077	0.000900673	0.0250237	DHT
3672	ENSG00000109475	-1.04657	8.26269	30.7645	0.000904334	0.0250732	DHT
3623	ENSG00000109062	-0.94501	4.90507	30.8307	0.000942453	0.0260758	DHT
17012	ENSG00000196230	-0.789264	5.37935	46.6096	0.000950412	0.0262416	DHT
13453	ENSG00000173209	0.755784	5.47971	51.9239	0.000960757	0.0264724	DHT
9776	ENSG00000154582	-0.859767	5.21384	45.8995	0.000965915	0.0265597	DHT
1558	ENSG00000082153	-0.63155	6.19184	30.0448	0.000968195	0.0265676	DHT
11911	ENSG00000166710	1.00522	8.60034	30.0139	0.000971073	0.0265918	DHT
7660	ENSG00000138413	-0.8835	5.09626	63.1353	0.000973298	0.0265982	DHT
11328	ENSG00000164346	-0.981613	6.69771	29.8987	0.000981871	0.0266891	DHT
10098	ENSG00000157456	-1.13706	4.5288	50.691	0.000982362	0.0266891	DHT
1915	ENSG00000091136	1.09249	4.94735	29.8729	0.000984305	0.0266891	DHT
7539	ENSG00000137818	-0.872835	7.02545	29.8695	0.000984632	0.0266891	DHT
3330	ENSG00000106588	-0.896617	5.22987	29.8161	0.000989704	0.0267722	DHT
20201	ENSG00000205581	-0.691096	6.32092	29.7929	0.000991924	0.0267779	DHT
11968	ENSG00000166913	-0.727712	6.15387	29.6462	0.00100609	0.0271055	DHT
7955	ENSG00000140400	0.845108	5.4423	29.4156	0.00102888	0.0275848	DHT
2977	ENSG00000104852	0.648375	5.97382	29.4133	0.00102911	0.0275848	DHT
14874	ENSG00000180573	-0.721913	6.10306	29.4036	0.00103009	0.0275848	DHT
3798	ENSG00000110696	-0.616048	6.5708	29.3502	0.00103547	0.0276733	DHT
12150	ENSG00000167658	-1.03748	9.20012	29.2873	0.00104185	0.0277467	DHT
7383	ENSG00000136943	-1.05531	4.91125	29.2625	0.00104438	0.0277467	DHT
9575	ENSG00000152778	1.03643	4.40518	36.4926	0.00104446	0.0277467	DHT
8449	ENSG00000143742	-0.713426	7.43149	29.0841	0.00106284	0.0281789	DHT
49232	ENSG00000267368	-0.689243	7.14462	28.9406	0.00107798	0.0285237	DHT
10655	ENSG00000161970	-1.02125	10.5454	28.9122	0.00108101	0.0285471	DHT
5633	ENSG00000125356	-0.797022	6.05072	28.7439	0.00109919	0.02897	DHT
16997	ENSG00000196187	0.987551	4.7109	32.8268	0.00112104	0.0294874	DHT
14919	ENSG00000180817	-0.978679	6.22134	28.4926	0.00112708	0.0295882	DHT
19258	ENSG00000201955	2.82966	2.85623	28.4581	0.00113099	0.0296323	DHT
55455	ENSG00000279458	0.735379	5.39436	28.3332	0.00114525	0.0299473	DHT
19505	ENSG00000202515	0.524441	7.92674	28.2683	0.00115277	0.0300847	DHT
1639	ENSG00000084733	-1.15563	7.47071	28.2158	0.00115888	0.0301666	DHT
37431	ENSG00000246705	-0.834493	5.09414	83.8886	0.00116043	0.0301666	DHT
951	ENSG00000065911	-0.728676	5.91137	28.1776	0.00116335	0.0301838	DHT
17957	ENSG00000198975	2.02744	3.54968	28.1184	0.00117035	0.0303063	DHT
13376	ENSG00000172809	-0.89899	9.1136	28.0925	0.00117341	0.0303269	DHT
1746	ENSG00000087460	-0.600709	7.13604	28.0646	0.00117673	0.0303538	DHT
7217	ENSG00000136143	-0.94965	4.95871	49.7692	0.00117909	0.0303559	DHT
2915	ENSG00000104388	-0.763286	5.71424	27.9345	0.00119239	0.0306265	DHT
15701	ENSG00000184357	-0.789604	5.36627	27.9196	0.00119419	0.0306265	DHT
16446	ENSG00000187514	-0.875184	8.32558	27.8867	0.0011982	0.0306703	DHT
3482	ENSG00000108010	-0.63556	6.00538	68.6302	0.00120413	0.030763	DHT
11705	ENSG00000165905	1.68338	3.27124	91.3048	0.00121493	0.0309367	DHT
13076	ENSG00000171530	-0.958942	6.85014	27.7401	0.00121628	0.0309367	DHT
6137	ENSG00000129451	-1.672	3.57142	190.464	0.00121789	0.0309367	DHT
47653	ENSG00000264230	0.599284	5.81673	71.7869	0.00122593	0.0310818	DHT
17224	ENSG00000196866	-0.883928	4.83691	53.1959	0.00123743	0.0313137	DHT
22600	ENSG00000213983	0.736412	5.35609	29.0565	0.00125209	0.0316204	DHT
50430	ENSG00000270276	1.11718	4.82014	27.4407	0.00125429	0.0316204	DHT
14647	ENSG00000179304	2.26172	3.13613	27.3913	0.00126071	0.0317224	DHT
198	ENSG00000008018	-0.725302	5.66039	27.3176	0.00127036	0.031905	DHT
9859	ENSG00000155363	0.90805	4.72298	41.1767	0.00129192	0.0323854	DHT
14535	ENSG00000178773	0.851774	5.01609	52.025	0.00130015	0.0325306	DHT
3551	ENSG00000108561	-0.902945	5.80754	26.9742	0.00131663	0.0328676	DHT
60	ENSG00000004779	-0.852031	5.08025	56.3461	0.00131855	0.0328676	DHT
2507	ENSG00000101347	1.0753	4.21682	51.1791	0.00132395	0.0329408	DHT
6825	ENSG00000134058	-0.862084	5.65691	26.8569	0.00133294	0.0331026	DHT
59340	ENSG00000287001	1.01305	5.34974	26.798	0.00134123	0.033223	DHT
17198	ENSG00000196776	0.783073	5.22802	57.3846	0.00134277	0.033223	DHT
11295	ENSG00000164258	-0.695209	6.09067	26.7394	0.00134953	0.0333284	DHT
4834	ENSG00000118680	-0.721097	6.91279	26.4551	0.00139079	0.0342839	DHT
995	ENSG00000067064	-0.927861	5.19914	26.4083	0.00139775	0.0343919	DHT
14275	ENSG00000177410	-0.586791	8.40567	26.2937	0.00141495	0.034751	DHT
6598	ENSG00000132507	-0.740506	5.63721	26.2254	0.00142534	0.0349417	DHT
22875	ENSG00000214736	-0.778364	5.45266	41.3193	0.00145068	0.0354977	DHT
6277	ENSG00000130520	-0.770394	5.30922	69.7674	0.00146863	0.0358711	DHT
18898	ENSG00000201208	0.937905	4.86434	49.9689	0.00147382	0.035932	DHT
42348	ENSG00000254911	0.782944	7.79067	25.8835	0.00147881	0.035988	DHT
3364	ENSG00000106803	-0.762046	5.42016	51.7414	0.00149738	0.0363735	DHT
50695	ENSG00000270722	-0.950446	6.32029	25.725	0.00150449	0.0364797	DHT
12669	ENSG00000169813	-0.595739	6.14928	25.6677	0.00151391	0.0366416	DHT
4573	ENSG00000116489	-0.639103	6.28928	25.4813	0.0015451	0.0373287	DHT
774	ENSG00000057608	-0.911111	6.05089	25.4499	0.00155044	0.0373899	DHT
25809	ENSG00000225138	0.950137	4.57878	30.8235	0.00156884	0.0377654	DHT
4935	ENSG00000119681	1.73728	3.15226	153.479	0.00157971	0.0379586	DHT
24240	ENSG00000222345	0.703971	5.88455	25.2296	0.00158854	0.0381022	DHT
12142	ENSG00000167642	-0.473862	6.55674	35.7121	0.00162652	0.038943	DHT
4700	ENSG00000117399	-1.25681	4.10628	63.6075	0.00164504	0.0392824	DHT
2853	ENSG00000103769	-0.955329	6.69487	24.9068	0.00164659	0.0392824	DHT
5369	ENSG00000123349	-0.666071	6.70134	24.8739	0.00165266	0.0393538	DHT
54825	ENSG00000278588	-1.01128	4.43238	71.9419	0.00165648	0.0393538	DHT
8487	ENSG00000143933	-0.920112	7.06874	24.8428	0.00165843	0.0393538	DHT
54219	ENSG00000277402	2.60165	2.59224	24.6966	0.00168587	0.0399338	DHT
17913	ENSG00000198898	-0.730803	5.55575	24.9925	0.00172149	0.0407049	DHT
11469	ENSG00000164919	-0.864026	6.69128	24.4958	0.00172452	0.0407049	DHT
21399	ENSG00000209042	0.600931	7.88727	24.2238	0.00177874	0.0418695	DHT
23960	ENSG00000221491	0.516286	6.13378	25.3365	0.00178015	0.0418695	DHT
9640	ENSG00000153291	0.830776	5.20905	67.6161	0.00178776	0.0418981	DHT
6626	ENSG00000132646	-0.657594	6.43952	24.1614	0.00179149	0.0418981	DHT
20896	ENSG00000207233	1.08438	4.50921	24.5733	0.00179152	0.0418981	DHT
45396	ENSG00000259781	-0.724528	5.95064	24.1495	0.00179393	0.0418981	DHT
5628	ENSG00000125347	0.860092	5.40431	24.1195	0.0018001	0.0419689	DHT
7363	ENSG00000136888	-0.67952	5.75528	24.0405	0.00181651	0.0422404	DHT
12541	ENSG00000169230	-0.791044	5.34613	66.5722	0.00181809	0.0422404	DHT
4365	ENSG00000115128	-0.92912	6.62705	23.9113	0.00184377	0.0427628	DHT
1375	ENSG00000077238	0.975314	4.65527	95.6367	0.00186456	0.0431697	DHT
12341	ENSG00000168394	1.33936	3.52751	205.188	0.00186887	0.0431946	DHT
8462	ENSG00000143797	-0.78115	5.63642	30.0909	0.00189689	0.0437203	DHT
12646	ENSG00000169714	-0.752181	6.27236	23.6606	0.00189818	0.0437203	DHT
14976	ENSG00000181061	-0.922168	4.82831	56.3681	0.00191449	0.0440202	DHT
9984	ENSG00000156482	-0.770365	9.67184	23.5708	0.00191817	0.0440289	DHT
47631	ENSG00000264175	1.49818	5.98751	23.5519	0.00192241	0.0440502	DHT
7675	ENSG00000138495	-0.770709	5.98672	23.4688	0.00194121	0.0444048	DHT
8371	ENSG00000143369	-1.7394	3.88826	48.433	0.00195883	0.044731	DHT
52672	ENSG00000274265	0.662689	5.71979	35.1534	0.00198494	0.0452017	DHT
13442	ENSG00000173156	-0.809264	5.09776	43.3531	0.00198622	0.0452017	DHT
2629	ENSG00000102103	-0.783805	5.21758	80.8249	0.00205614	0.0467132	DHT
24100	ENSG00000221968	0.881636	4.74377	43.3156	0.00206002	0.0467217	DHT
5768	ENSG00000125968	-0.52024	6.87157	22.8659	0.00208495	0.0472069	DHT
8283	ENSG00000142864	-0.654085	7.12004	22.7629	0.00211088	0.047713	DHT
27932	ENSG00000228253	0.652347	7.59246	22.7456	0.00211526	0.0477311	DHT
19647	ENSG00000203812	-1.23103	5.42715	22.6949	0.0021282	0.0479421	DHT
21221	ENSG00000207721	0.627433	6.41165	22.6458	0.00214083	0.0481453	DHT
47418	ENSG00000263740	-0.619745	8.44262	22.5885	0.0021557	0.048398	DHT
6974	ENSG00000134884	0.502098	6.61143	22.5661	0.00216155	0.0484478	DHT
7171	ENSG00000135919	1.6458	3.52512	47.7189	0.00216898	0.0485328	DHT
10513	ENSG00000160710	0.708606	5.33989	48.8657	0.0021742	0.0485682	DHT
15206	ENSG00000182326	1.93035	2.74546	136.863	0.00221106	0.0493089	DHT
13832	ENSG00000175203	-0.680994	5.62375	30.8182	0.00223507	0.0497612	DHT
2198	ENSG00000100129	-0.912171	5.62976	22.2545	0.00224507	0.0499004	DHT
109381	ENSG00000163209	3.71762	8.42497	425.438	1.85e-07	0.00246305	Colibactin:DHT
41719	ENSG00000254166	-2.95967	4.24418	203.97	2.22e-06	0.0129951	Colibactin:DHT
125951	ENSG00000169474	2.51081	8.90421	176.268	3.61e-06	0.0129951	Colibactin:DHT
44221	ENSG00000115414	-2.57068	5.94684	170.87	4.01e-06	0.0129951	Colibactin:DHT
84181	ENSG00000143546	2.22637	11.1609	159.819	5.01e-06	0.0129951	Colibactin:DHT
67821	ENSG00000133710	2.15828	6.85313	149.797	6.21e-06	0.0129951	Colibactin:DHT
109451	ENSG00000163221	2.77834	5.2	141.797	7.45e-06	0.0129951	Colibactin:DHT
7691	ENSG00000057149	2.20177	5.40808	139.85	7.8e-06	0.0129951	Colibactin:DHT
114081	ENSG00000164687	1.74386	8.55352	129.52	1e-05	0.0148833	Colibactin:DHT
203721	ENSG00000206503	-1.42838	6.54612	124.535	1.14e-05	0.0152435	Colibactin:DHT
162162	ENSG00000186395	3.03152	6.02338	112.443	1.6e-05	0.0193792	Colibactin:DHT
15542	ENSG00000183696	-2.20481	6.67214	108.715	1.78e-05	0.0198361	Colibactin:DHT
121841	ENSG00000167768	3.36132	5.03507	105.644	1.96e-05	0.020107	Colibactin:DHT
516841	ENSG00000272398	1.71184	7.80145	94.6344	2.8e-05	0.0267118	Colibactin:DHT
39811	ENSG00000111907	1.12389	6.13131	80.2646	4.77e-05	0.0424175	Colibactin:DHT
51721	ENSG00000121552	2.3491	9.18869	77.8497	5.26e-05	0.0438581	Colibactin:DHT
8356	ENSG00000143320	1.95417	6.06594	74.7384	5.99e-05	0.046793	Colibactin:DHT
407781	ENSG00000253051	-3.56827	4.20143	73.3863	6.35e-05	0.046793	Colibactin:DHT
163171	ENSG00000186832	1.71571	10.5032	72.2901	6.67e-05	0.046793	Colibactin:DHT
42471	ENSG00000114023	1.58963	5.40361	70.3228	7.28e-05	0.0485317	Colibactin:DHT
