# Supplementary material for: Colibactin Exerts Androgen-dependent and -independent Effects on Prostate Cancer
Source: Eur Urol Oncol. Author manuscript; Available in PMC 2026 Jun 1. (PMC12075626; doi:10.1016/j.euo.2024.10.015)
Supplement: Supp Data 3 [file NIHMS2043305-supplement-Supp_Data_3.xlsx]

## Sheet: SupplementaryTable3-Primers.csv
Name	Direction	Primer
clbN	Forward	5’-GTTTTGCTCGCCAGATAGTCATTC-3’
clbN	Reverse	5’-CAGTTCGGGTATGTGTGGAAGG-3’
clbB	Forward	5’-GATTTGGATACTGGCGATAACCG-3’
clbB	Reverse	5’-CCATTTCCCGTTTGAGCACAC-3’
