# Supplementary material for: Colibactin Exerts Androgen-dependent and -independent Effects on Prostate Cancer
Source: Eur Urol Oncol. Author manuscript; Available in PMC 2026 Jun 1. (PMC12075626; doi:10.1016/j.euo.2024.10.015)
Supplement: Supp Data 4 [file NIHMS2043305-supplement-Supp_Data_4.xlsx]

## Sheet: SupplementaryTable4-StalledForks.csv
		DMSO-20-1		CB-20-1		DMSO-40-1		CB-40-1
red		88		136		53		120
green		30		46		31		37
restarted		20		21		28		12
continuations		32		41		22		36
		DMSO-20-2		CB-20-2		DMSO-40-2		CB-40-2
red		162		101		113		150
green		89		48		216		147
restarted		24		4		18		13
continuations		57		76		75		90
		DMSO-20-3		CB-20-3		DMSO-40-3		CB-40-3
red		115		153		87		130
green		70		110		101		99
restarted		9		9		12		9
continuations		64		94		63		72
