# Supplementary material for: Colibactin Exerts Androgen-dependent and -independent Effects on Prostate Cancer
Source: Eur Urol Oncol. Author manuscript; Available in PMC 2026 Jun 1. (PMC12075626; doi:10.1016/j.euo.2024.10.015)
Supplement: Supp Data 5 [file NIHMS2043305-supplement-Supp_Data_5.xlsx]

## Sheet: SupplementaryTable5-FusedForks.csv
		DMSO-1	CB-1	DMSO-2	CB-2	DMSO-3	CB-3
red		10	19	36	36	25	7
red/mixed		85	64	134	135	66	71
mixed		26	29	27	33	26	21
fused forks		4	11	11	22	7	14
