# Supplementary material for: Colibactin Exerts Androgen-dependent and -independent Effects on Prostate Cancer
Source: Eur Urol Oncol. Author manuscript; Available in PMC 2026 Jun 1. (PMC12075626; doi:10.1016/j.euo.2024.10.015)
Supplement: Supp Data 6 [file NIHMS2043305-supplement-Supp_Data_6.xlsx]

## Sheet: SupplementaryTable6-FusionTranscripts.csv
X.gene1	gene2	strand1.gene.fusion.	strand2.gene.fusion.	breakpoint1	breakpoint2	site1	site2	type	split_reads1	split_reads2	discordant_mates	coverage1	coverage2	confidence	reading_frame	tags	retained_protein_domains	closest_genomic_breakpoint1	closest_genomic_breakpoint2	gene_id1	gene_id2	transcript_id1	transcript_id2	direction1	direction2	filters	fusion_transcript	peptide_sequence	read_identifiers	sample
IER5(56529),LINC01732(25055)	LINC01705	./+	-/-	chr1:181149429	chr1:222058678	intergenic	exon/splice-site	inversion	3	4	1	35	18	high	.	.	.	.	.	.	ENSG00000232679.2	.	ENST00000668844.1	downstream	downstream	duplicates(1)	GCCTCGCAGAGTGCTTGGCACATAGTGAGCATTCCATAAATATCTATTGAATAAAGAATGAACGAATGAATGGACTCATCTTTAAGCAAAAGAGACgGTGACTGGACCTAGACTGCTGCAAGAGAGCAGACCAGGCTCAGAAATGTTTATTGTCCACTTCTGAGACGGGGTCACAGAGGAGCTCACCTATCTTCAGCAACTGGACATTTTCACCTTCCATGTAGGAGGCTTCCCAGGCCTGCTTAAGTAG|GTTGAAATACACACTACCTGAAGCTGGATAACTCATGAACTCTGTTGACAATTATATTCTTTGTCTTTTTAATTAACTCATTTGGAGTTGGTGTCCTGAGGACCTAAGCCTAAGAATCTTCAAGATGGAAGAGTAGAGTGAACAATGA…	.	A00817:374:H73FYDRX2:1:2122:4833:20791,A00817:374:H73FYDRX2:1:2155:29559:31892,A00817:374:H73FYDRX2:1:2231:26115:1313,A00817:374:H73FYDRX2:1:2128:28248:27430,A00817:374:H73FYDRX2:1:2143:27444:24251,A00817:374:H73FYDRX2:1:2219:23023:27085,A00817:374:H73FYDRX2:1:2235:24632:33348,A00817:374:H73FYDRX2:1:2252:12138:32847,A00817:374:H73FYDRX2:1:2136:22959:15170	LAPRCOLB000001-N001-C01-U
NPC1	AC023932.1(49688),RNU6-408P(174106)	-/-	./-	chr18:23535469	chr18:28874514	CDS/splice-site	intergenic	duplication	2	1	0	165	0	high	out-of-frame	.	Niemann-Pick_C1_N_terminus(100%),Patched_family(100%),Sterol-sensing_domain_of_SREBP_cleavage-activation(100%)|	.	.	ENSG00000141458.13	.	ENST00000269228.10	.	upstream	downstream	.	CATTAACGGCAGTGCCTACCGAGTATTTCCTTACAG___TACCTGACCATCATTGACGACACTATCTTCAACCTCGGTGTGTCCCTGGGCGCGATATTTCTGGTGACCATGGTCCTCCTGGGCTG...ATCAGTCTGAACGCTGTATCCTTGGTCAACCTGGTGATG|GAAGACAGAGAAGGAGACATTTTCTGTTGCACCCCAACTGGTAAGAGGCACGTCCTATGTTGTAGTCATAATATACTAGACAAACACCAAGCATTCACTTCCTTTAAAGGGAAGAAAGGAAACCTGTATCCCG	ISLNAVSLVNLVM|edregdifcctptgkrhvlccshnildkhqaftsfkgkkgnlyp	A00817:374:H73FYDRX2:1:2231:6849:10942,A00817:374:H73FYDRX2:1:2271:25961:4398,A00817:374:H73FYDRX2:1:2241:2781:22091	LAPRCOLB000001-N001-C01-U
SPATC1L	MCM3AP	-/-	-/-	chr21:46161383	chr21:46283838	CDS	CDS/splice-site	duplication	1	2	0	19	256	high	stop-codon	.	|Binding_region_of_GANP_to_ENY2(100%),MCM3AP_domain_of_GANP(100%),SAC3/GANP_family(100%)	.	.	ENSG00000160284.15	ENSG00000160294.11	ENST00000330205.10	ENST00000397708.1	upstream	downstream	.	GGAATCCTGAAGCAGCGGCCCGACCTGCGCGCCAACCCCCTGCACAGCAGCCCGGCCGCGCTGCGCAAGCTGGTCATCGACGTGGTGCCCCCCAAGTTCCT...ACTCGCTGCTGCTGCTCAACTGCCTGTGCGAGCTCTCCAAGGAGGACGGCAAGCCCCTCTTCGCCTG|ATTCTCTAAGAGGAACTCCGGCGCGTCAGAGTAACAGAAGCGAGAGCACAGACAGTCTTGGGGGCTTGTCTCCCTCTGAAGTCACAGCCATCCAGTGCAAG	.	A00817:374:H73FYDRX2:1:2168:3378:18709,A00817:374:H73FYDRX2:1:2173:4083:15671,A00817:374:H73FYDRX2:1:2264:1561:34037	LAPRCOLB000001-N001-C01-U
NPC1	AC090365.1(9005),AC023932.1(26067)	-/-	./-	chr18:23535469	chr18:28798585	CDS/splice-site	intergenic	duplication	1	1	0	165	0	high	out-of-frame	.	Niemann-Pick_C1_N_terminus(100%),Patched_family(100%),Sterol-sensing_domain_of_SREBP_cleavage-activation(100%)|	.	.	ENSG00000141458.13	.	ENST00000269228.10	.	upstream	downstream	duplicates(1)	CTTACAG___TGTGTTTTATGTCTTCTACGAACAGTACCTGACCATCATTGACGACACTATCTTCAACCTCGGTGTGTCCCTGGGCGCGATATTTCTGGTGACC...GTTTGGAGTTATGTGGCTCTGGGGCATCAGTCTGAACGCTGTATCCTTGGTCAACCTGGTGATG|AAGAAAATGGCTCCTCAATTTTCTATCTCATGTGGAGGCAACATTTCTGCATCAGATTCAGCCTGTgGGCAAAGGAATGAGGCTTCTTCTACGATCCTTCAGGCTGGCCCTTCCTGAAGTAGCA	FGVMWLWGISLNAVSLVNLVM|kkmapqfsiscggnisasdsacgqrneasstilqagps*	A00817:374:H73FYDRX2:1:2110:18231:4038,A00817:374:H73FYDRX2:1:2110:18240:4022,A00817:374:H73FYDRX2:1:2256:13693:18662	LAPRCOLB000001-N001-C01-U
TRMT11	TRMT11(28928),PPP1R14BP5(25176)	+/+	./+	chr6:126014930	chr6:126232745	intron	intergenic	deletion/read-through	10	4	2	49	18	medium	.	.	Putative_RNA_methylase_family_UPF0020(100%)|	.	.	ENSG00000066651.20	.	.	.	downstream	upstream	duplicates(5),mismappers(2)	CTCAGGCTTTGGGACCCTCAGCTATTTCTTGTTGTTTGTTTTACAAATGCTGTATTTAAAATTACCgTGGCCTAACTCTAGTTATGCATTTCGTTATCAGCTGATAAGAGAGAATACATTTGTACCCAGATCCCTTAACACTGAGTTTTTTTTTGTTGCTAATGATCATCTCATTTAACCTCTTTTAGAAATGAGGAAACTTAATTCCAAGGAGTGAAATGACCTATCTAAAGTTAAAAGCCAGCTAGCTAATTTGTTTCCTTATTCCCAGTGCTGTATTCACTTAATTCGACATCCTGCCAGATCTCGTATACT|AATTATCAGAGAAAAAAGACAATGTATAAACTTTGAGTCAAAGTTAACAAATAAGCAAAAaGTGCTGAATCCATCATTTATGT…	.	A00817:374:H73FYDRX2:1:2103:30002:11835,A00817:374:H73FYDRX2:1:2116:4661:35305,A00817:374:H73FYDRX2:1:2125:8522:19977,A00817:374:H73FYDRX2:1:2128:7572:20462,A00817:374:H73FYDRX2:1:2131:32823:32221,A00817:374:H73FYDRX2:1:2135:20329:11240,A00817:374:H73FYDRX2:1:2143:24288:13432,A00817:374:H73FYDRX2:1:2144:15944:11945,A00817:374:H73FYDRX2:1:2163:16098:23516,A00817:374:H73FYDRX2:1:2164:3839:17472,A00…	LAPRCOLB000001-N001-C01-U
FAM25BP	AL136982.6(1764),AL136982.5(688)	+/+	./+	chr10:46371201	chr10:87026496	exon/splice-site	intergenic	deletion	0	8	0	88	65	medium	.	.	.	.	.	ENSG00000273225.4	.	ENST00000623997.3	.	downstream	upstream	duplicates(1)	AAGGAGGTGGTGGGACATGCCAAGGAGACTGGAGAGAAAG|CTACAGTGGACCTTGTATCCTGGTTTGGTTCCTGATGACTTTCAAATTCTCCTGATCCAAACGCAAGCTCAGAGGCATCAGCACATTGTTGGTGGCAGTACAGACTGAAACACCCTTTTTGGATGGCGGTTCCTCTCACAGGACTTTATTCGCCAGGTGTGCACAGGCACACACAGGTGCCCAAAGGAT	.	A00817:374:H73FYDRX2:1:2126:14235:13526,A00817:374:H73FYDRX2:1:2161:23185:29590,A00817:374:H73FYDRX2:1:2170:19741:19617,A00817:374:H73FYDRX2:1:2170:19859:18443,A00817:374:H73FYDRX2:1:2171:24777:9674,A00817:374:H73FYDRX2:1:2177:8802:33583,A00817:374:H73FYDRX2:1:2209:15157:16752,A00817:374:H73FYDRX2:1:2228:15528:12821,A00817:374:H73FYDRX2:1:2262:7826:21997	LAPRCOLB000001-N001-C01-U
RNU6-37P	RNU4-2	+/+	-/-	chr1:10299070	chr12:120291899	exon/splice-site	exon	translocation	0	5	0	78	4381	medium	.	.	.	.	.	ENSG00000199562.1	ENSG00000202538.1	ENST00000362692.1	ENST00000365668.1	downstream	downstream	duplicates(2),multimappers(1)	GCAGCACATATACTAAAATTGGAACGATACAGAGAAGATTAGCATGGCCCCTGCGCAAGGATGACACGCAAATTCGTGAAGCGTTCCATATTT|TTGCGCAGTGGCAGTATCGTAGCCAATGAGGTTTATCCGAGGCGCGATTATTGCTAATTGAAAACTTTTCCCAATACCCCGCCATGACGACTTGAAATATAGTCGGCATTGGCAATTTTTG	.	A00817:374:H73FYDRX2:1:2270:22932:12618,A00817:374:H73FYDRX2:1:2161:10854:22514,A00817:374:H73FYDRX2:1:2168:20446:34616,A00817:374:H73FYDRX2:1:2168:21983:22748,A00817:374:H73FYDRX2:1:2220:1054:35258,A00817:374:H73FYDRX2:1:2231:19443:31219,A00817:374:H73FYDRX2:1:2234:17517:17989,A00817:374:H73FYDRX2:1:2248:12753:23202	LAPRCOLB000001-N001-C01-U
LINC01732	LINC01705	+/+	-/-	chr1:181175466	chr1:222058678	exon/splice-site	exon/splice-site	inversion	4	0	0	16	18	medium	.	.	.	.	.	ENSG00000237292.1	ENSG00000232679.2	ENST00000435023.1	ENST00000668844.1	downstream	downstream	duplicates(1)	AGAAAATGCACTGCCTAGATGGACCCTCTGACTCCCCACCACCCAGGCTGGAGCGGCAGAGGCTGCCAGGAAGAGCCAGAAAACAGGTGAACCCAAGGCCACTCCCTCCCCAGCCTGAG|GTTGAAATACACACTACCTGAAGCTGGATAACTCATG	.	A00817:374:H73FYDRX2:1:2108:18620:34741,A00817:374:H73FYDRX2:1:2109:15130:7091,A00817:374:H73FYDRX2:1:2127:12635:25974,A00817:374:H73FYDRX2:1:2168:22336:36667,A00817:374:H73FYDRX2:1:2248:16071:27226	LAPRCOLB000001-N001-C01-U
MICALL1	EIF3L	+/+	+/+	chr22:37941533	chr22:37886765	3'UTR/splice-site	CDS/splice-site	duplication	2	1	0	177	476	medium	.	.	Calponin_homology_(CH)_domain(100%),LIM_domain(100%),Protein_of_unknown_function_(DUF3585)(100%)|RNA_polymerase_I-associated_factor_PAF67(100%)	.	.	ENSG00000100139.13	ENSG00000100129.18	ENST00000402631.1	ENST00000412331.6	downstream	upstream	mismatches(2)	GACGGGCAAATCCATCCCTCTCTCCCTCACAGTTCCAGGAGCGGCTTCCCTCGTCTCCCCTTACTCCACAGGGAGCCTCCCTTGCCAGGACCAGGGCTGCGACGGCCATGCTGGGGCAG|GACATGATCCACATCGCGGACACCAAGGTCGCCAGGCGTTATGGGGATTTCTTCATCCGTCAGATCCACAAATTTGAGGAG___CTTAATCGAACCCTGAAGAAGATGGGACAGAGACCTTGATGATATTCAC	.	A00817:374:H73FYDRX2:1:2114:14172:30921,A00817:374:H73FYDRX2:1:2273:4218:3255,A00817:374:H73FYDRX2:1:2212:16080:23672,A00817:374:H73FYDRX2:1:2238:22318:5353,A00817:374:H73FYDRX2:1:2278:7012:5087	LAPRCOLB000001-N001-C01-U
FKBP9P1	AC092447.7	-/-	-/-	chr7:55682534	chr7:56428441	exon	exon/splice-site	duplication	0	2	0	16	2	medium	.	.	.	.	.	ENSG00000176826.15	ENSG00000237268.2	ENST00000455909.5	ENST00000443198.1	upstream	downstream	.	CGTGCAGTGAGGGTGCAAGGGTCTTTCAGAAGTTGCATCATTAGCCAGTAGTAG|ATGGAGCTGTCTAGTTGAAGGAAAACAAGCTCAGGACTTTCACTGATTCTACATCAT___AATGACCTTAAAAGAAGAAGAAAAG	.	A00817:374:H73FYDRX2:1:2203:29894:8954,A00817:374:H73FYDRX2:1:2252:31620:33458	LAPRCOLB000001-N001-C01-U
AC084757.4(1645),CEP152(48227)	FBN1	./-	-/-	chr15:48664701	chr15:48613092	intergenic	CDS/splice-site	deletion/read-through	0	1	1	3	6	low	.	.	|Calcium-binding_EGF_domain(100%),Coagulation_Factor_Xa_inhibitory_site(100%),Complement_Clr-like_EGF-like(100%),TB_domain(100%)	.	.	.	ENSG00000166147.14	.	ENST00000316623.10	upstream	downstream	.	AGCAGTCTGCCATTTTGTGAGTATCCCTGAGAAGAGGCCCATATGGCAAGGAACTGATGCCATCAACAGAGTGAGAGTATGAACACTGCCAACATCCACAT...CAGCAGATACATGATTGCAGTCTTGTCACAGATCCCAA|ACCCAATGTCTGTGGATCACGTTATAATGCTTACTGTTGCCCTGGATGGAAAACCTTACCTGGCGGAAATCAGTGTATTGTCC___CCATTTGCCGGCATTCCTGTGGGGATGGATTTTGTTCGAG...CTCCAGATCCA___TACAACACTGCAATATTCGCTGTATGAATGGAGGTAGCTGCAGTGACGATCACTGTCTATGCCAGAAAGGATACATAGGGACTCACTGTG	.	A00817:374:H73FYDRX2:1:2260:11071:32565,A00817:374:H73FYDRX2:1:2174:19036:34428	LAPRCOLB000001-N001-C01-U
EXOC4	CHCHD3	+/+	-/-	chr7:133917738	chr7:132796577	CDS/splice-site	CDS/splice-site	inversion	1	0	0	75	213	low	in-frame	.	|Protein_of_unknown_function_(DUF737)(100%)	.	.	ENSG00000131558.15	ENSG00000106554.13	ENST00000253861.5	ENST00000262570.10	downstream	downstream	.	AGCAGACTCTTGAAATCTCTACCAAACTGGATGAATATGGCTCAACCCAAACAGCTGAGGCCAAAAAGAGAGGAGGAAGAAGATTTCATAAG|GCGATATGAGTCTCATCCAGTCTGTGCTGATCTGCAGGCCAAAATTCTTCAGTGTTACCGTGAGAACACCCACC	SRLLKSLPNWMNMAQPKQLRPKREEEEDFIr|RYESHPVCADLQAKILQCYRENTH	A00817:374:H73FYDRX2:1:2202:16477:18098	LAPRCOLB000001-N001-C01-U
EXOC4	CHCHD3	+/+	-/-	chr7:133938069	chr7:133024627	CDS/splice-site	CDS/splice-site	inversion	0	1	0	125	169	low	in-frame	.	|Protein_of_unknown_function_(DUF737)(100%)	.	.	ENSG00000131558.15	ENSG00000106554.13	ENST00000253861.5	ENST00000262570.10	downstream	downstream	.	CTCCAATCTTTCTACATCCCAGA|TTTCTGATGAAGAATTGAAAAGAAGAGTAGCTGAGGAGCTGGCATTGGAGCAAGCCAAGAAAGAATCCGAAGATCAGAAACG___ACTAAAGCAAGCCAAAGAGCTGGACCGAGAG	SNLSTSQ|iSDEELKRRVAEELALEQAKKESEDQKRLKQAKELDR	A00817:374:H73FYDRX2:1:2114:24415:29841	LAPRCOLB000001-N001-C01-U
IER5(56529),LINC01732(25055)	LINC01705	./+	-/-	chr1:181149429	chr1:222058678	intergenic	exon/splice-site	inversion	1	6	1	23	24	high	.	.	.	.	.	.	ENSG00000232679.2	.	ENST00000668844.1	downstream	downstream	.	CCTAGACTGCTGCAAGAGAGCAGACCAGGCTCAGAAATGTTTATTGTCCACTTCTGAGACGGGGTCACAGAGGAGCTCACCTATCTTCAGCAACTGGACATTTTCACCTTCCATGTAGGAGGCTTCCCAGGCCTGCTTAAGTAG|GTTGAAATACACACTACCTGAAGCTGGATAACTCATGAACTCTGTTGACAATTATATTCTTTGTCTTTTTAATTAACTCATTTGGAGTTGGTGTCCTGAGGACCTAAGCCTAAGAATCTTCAAGATGGAAGAGTAGAGTGAACAATGAATGAGCCAGAGGGCTCTTGTCCTCTGTGTGCAGCTCTGGGCAGCCAGCAGGTGGATATGGG	.	A00817:374:H73FYDRX2:1:2250:27227:12884,A00817:374:H73FYDRX2:1:2104:6081:30874,A00817:374:H73FYDRX2:1:2155:30879:18615,A00817:374:H73FYDRX2:1:2165:19859:32847,A00817:374:H73FYDRX2:1:2175:10520:3145,A00817:374:H73FYDRX2:1:2242:22950:9361,A00817:374:H73FYDRX2:1:2246:6876:27305,A00817:374:H73FYDRX2:1:2277:7798:15154	LAPRCOLB000001-N002-C02-U
NPC1	AC023932.1(49688),RNU6-408P(174106)	-/-	./-	chr18:23535469	chr18:28874514	CDS/splice-site	intergenic	duplication	1	1	0	124	0	high	out-of-frame	.	Niemann-Pick_C1_N_terminus(100%),Patched_family(100%),Sterol-sensing_domain_of_SREBP_cleavage-activation(100%)|	.	.	ENSG00000141458.13	.	ENST00000269228.10	.	upstream	downstream	.	GAAAGCCCGACTTATAGCCAGTAATGTCACCGAAACCATGGGCATTAACGGCAGTGCCTACCGAGTATTTCCTTACAG___TGTGTTTTATGTCTTCTACGAAC...GTGGCTCTGGGGCATCAGTCTGAACGCTGTATCCTTGGTCAACCTGGTGATG|GAAGACAGAGAAGGAGACATTTTCTGTTGCACCCCAACTGGTAAGAGGCACGTCCTATGTTGTAGTCATAATATACTAGACAAACACCAAGCATTCACTTCCTTTAAAGGGAAGAAAGGAAACCTGTATCCCGAG	WLWGISLNAVSLVNLVM|edregdifcctptgkrhvlccshnildkhqaftsfkgkkgnlyp	A00817:374:H73FYDRX2:1:2276:23954:2425,A00817:374:H73FYDRX2:1:2160:11541:6543	LAPRCOLB000001-N002-C02-U
TRMT11	TRMT11(44056),PPP1R14BP5(10048)	+/+	./+	chr6:126013101	chr6:126247873	CDS/splice-site	intergenic	deletion/read-through	2	6	0	63	21	medium	.	.	Putative_RNA_methylase_family_UPF0020(100%)|	.	.	ENSG00000066651.20	.	ENST00000466316.1	.	downstream	upstream	duplicates(2)	TGCATCTAAACCTTCCTGGAGGAAGGGCACcTATTTTGATGCAATCATTACTGATC___CTCCATATGGTATCAGAGAATCTACAAGAAGAACAGGTTCACAGA...GTTTCTTGACCTGTTAAACTTCGCAGCTGAGACCCTCGTTTTAGGTGGAAGACTAGTCTATTGGTTACCGGTGTATACGCCAGA|CCACATGCATCTTCAGCTTGGAAAAAAACCACAGGATGAAGAGCATACAATTGAAGTAGAAAGACCACAGCTATACAGAGGCTCATGAAGGGTAAAGAGGAGATTTTTGAATGCTTCCACTTATTGCTTCCAATAAATGAGAATTCAACTTCTTATAAGAGATACCGTATGCTTGAAAACTGAGATCTGAGAAAAATATGACTACAA…	.	A00817:374:H73FYDRX2:1:2157:11171:28541,A00817:374:H73FYDRX2:1:2221:15040:35963,A00817:374:H73FYDRX2:1:2255:12048:32189,A00817:374:H73FYDRX2:1:2255:14036:33442,A00817:374:H73FYDRX2:1:2149:12943:18270,A00817:374:H73FYDRX2:1:2164:7464:6746,A00817:374:H73FYDRX2:1:2175:8043:12383,A00817:374:H73FYDRX2:1:2176:23149:16814,A00817:374:H73FYDRX2:1:2229:31530:29512,A00817:374:H73FYDRX2:1:2237:23167:24205	LAPRCOLB000001-N002-C02-U
LINC01732	LINC01705	+/+	-/-	chr1:181175466	chr1:222058678	exon/splice-site	exon/splice-site	inversion	6	0	0	19	24	medium	.	.	.	.	.	ENSG00000237292.1	ENSG00000232679.2	ENST00000435023.1	ENST00000668844.1	downstream	downstream	.	AGGAAAGCCCTTCTCCTTCAGTGGTCAGCTAACTACTCCTCCATGAAGCCATCCCTGATTCCTACTCCAGCCCCCAAGGAAGAG___CTGCAGGAAACAGAAAATGCACTGCCTAGATGGACCCTCTGACTCCCCACCACCCAGGCTGGAGCGGCAGAGGCTGCCAGGAAGAGCCAGAAAACAGGTGAACCCAAGGCCACTCCCTCCCCAGCCTGAG|GTTGAAATACACACTACCTGAAGCTGGATAACTCA	.	A00817:374:H73FYDRX2:1:2110:26829:14888,A00817:374:H73FYDRX2:1:2116:18611:9330,A00817:374:H73FYDRX2:1:2127:30183:14434,A00817:374:H73FYDRX2:1:2225:27661:24596,A00817:374:H73FYDRX2:1:2243:18295:32800,A00817:374:H73FYDRX2:1:2268:14959:19288	LAPRCOLB000001-N002-C02-U
SIN3B	DLGAP1	+/+	-/-	chr19:16831647	chr18:3582248	CDS/splice-site	CDS/splice-site	translocation	3	0	0	97	0	medium	out-of-frame	.	Paired_amphipathic_helix_repeat(100%)|	.	.	ENSG00000127511.10	ENSG00000170579.17	ENST00000248054.10	ENST00000315677.8	downstream	downstream	.	AGACGTGTCTCGCAGCTCTTCCACGAGCACCCTGACCTCATTGTTGGATTCAACGCTTTTCTTCCCCTCGGATATAGAATAGACATTCCCAAGAATGGCAAGTTAAACATACAGTCGCCTCTGACAAGCCAG|TGTCATCTTGCATTACAACATATAAGAAGACACCACCTCCAGTCCCACCCAGAACTACCACGAAACCTTTCATTTCTAT	RRVSQLFHEHPDLIVGFNAFLPLGYRIDIPKNGKLNIQSPLTSQ|chlalqhirrhhlqshpelprnlsfl	A00817:374:H73FYDRX2:1:2152:32018:11976,A00817:374:H73FYDRX2:1:2154:4535:10003,A00817:374:H73FYDRX2:1:2263:7057:29559	LAPRCOLB000001-N002-C02-U
FKBP9P1	AC092447.7	-/-	-/-	chr7:55682534	chr7:56428441	exon	exon/splice-site	duplication	0	3	0	11	4	medium	.	.	.	.	.	ENSG00000176826.15	ENSG00000237268.2	ENST00000455909.5	ENST00000443198.1	upstream	downstream	duplicates(1)	TGGCAGAACGTGCAGTGAGGGTGCAAGGGTCTTTCAGAAGTTGCATCATTAGCCAGTAGTAG|ATGGAGCTGTCTAGTTGAAGGAAAACAAGCTCAGGACTTTCACTGATTCTACATCAT___AATGACCTTAAAAGAAGAAGAAAAGGGAAG	.	A00817:374:H73FYDRX2:1:2142:2329:35931,A00817:374:H73FYDRX2:1:2229:30309:21010,A00817:374:H73FYDRX2:1:2229:30572:21151,A00817:374:H73FYDRX2:1:2248:27335:27915	LAPRCOLB000001-N002-C02-U
FAM25BP	AL136982.6(1764),AL136982.5(688)	+/+	./+	chr10:46371201	chr10:87026496	exon/splice-site	intergenic	deletion	0	3	0	34	28	medium	.	.	.	.	.	ENSG00000273225.4	.	ENST00000623997.3	.	downstream	upstream	.	GGAGGTGGTGGGACATGCCAAGGAGACTGGAGAGAAAG|CTACAGTGGACCTTGTATCCTGGTTTGGTTCCTGATGACTTTCAAATTCTCCTGATCCAAACGCAAGCTCAGAGGCATCAGCACATTGTTGGT	.	A00817:374:H73FYDRX2:1:2128:29803:29778,A00817:374:H73FYDRX2:1:2244:10294:2785,A00817:374:H73FYDRX2:1:2270:5764:23343	LAPRCOLB000001-N002-C02-U
SH3PXD2A	SLK	-/-	+/-	chr10:103784122	chr10:104027846	intron	3'UTR	duplication/5'-5'	1	2	0	5	113	medium	.	.	PX_domain(100%)|	.	.	ENSG00000107957.16	ENSG00000065613.15	.	.	upstream	downstream	duplicates(1)	TGCTTCTGTGACCTCTTGGGGTCTGgAGTCCAGGtAGGGCGGGACCTGGAAAAGGGCAGGCCTGCACACAGGTGCCCCAGCAACCCCCGAGCAGCCAGCATCTTCTCTCCCTGCACTTCCTCCTCCTCCTGCATCTCATTCCA|CTCTGAGCCTCTCTCCTTGAGTCAATAATCTGAATGTCAAGTTGAAAGGAACAGAAAGAATCAAATATTCAGACCAAATTAATCAGGCACCA...ATTTTTATCATAACAATATAAACAATTTTTATCATCATCCTGAATATTACTTTATAAAGATATATATTTTAAAAGGCTTTCAAAACATTTTTCAACCCAGC	.	A00817:374:H73FYDRX2:1:2142:25852:25786,A00817:374:H73FYDRX2:1:2257:18846:11522,A00817:374:H73FYDRX2:1:2235:22770:19132,A00817:374:H73FYDRX2:1:2251:22824:12336	LAPRCOLB000001-N002-C02-U
TRMT11	AL356534.1	+/+	-/+	chr6:126013101	chr6:126324664	CDS/splice-site	intron	deletion/read-through/5'-5'	4	0	0	63	6	low	out-of-frame	.	Putative_RNA_methylase_family_UPF0020(100%)|	.	.	ENSG00000066651.20	ENSG00000286215.1	ENST00000368332.7	.	downstream	upstream	.	GGAAAAATG___TCCAGAAAGCCATGTTCCTGTTTCCTTGAGTTATCATCTGAGTGATATGTTTCTTGACCTGTTAAACTTCGCAGCTGAGACCCTCGTTTTAGGTGGAAGACTAGTCTATTGGTTACCGGTGTATACGCCAGA|GTTGTTTCAAAACATGGATTTAGAAAGGAAATAAAAAGAAAGGAACCAATAAGTAGAAGAGAG	EKCPESHVPVSLSYHLSDMFLDLLNFAAETLVLGGRLVYWLPVYTPe|lfqnmdlerk*	A00817:374:H73FYDRX2:1:2128:18801:30264,A00817:374:H73FYDRX2:1:2151:24171:29042,A00817:374:H73FYDRX2:1:2219:14208:3082,A00817:374:H73FYDRX2:1:2229:1398:3349	LAPRCOLB000001-N002-C02-U
SNTA1	CBFA2T2	-/+	+/+	chr20:33410234	chr20:33524600	CDS	intron	deletion/read-through/3'-3'	1	0	2	42	16	low	.	.	|MYND_finger(100%),NHR1_homology_to_TAF(100%),NHR2_domain_like(100%)	.	.	ENSG00000101400.6	ENSG00000078699.22	.	.	downstream	upstream	.	GGGACGCCCATTCCACGTGCAGGCTGCAGGGAGGGCACATAG___TGCCCTAAAGAAGGAAGCTTGAATGCCCCTGGGGATAAGAGGCTTATTACCAGAGGGACACTCCCAGATCCTCCCAGCACACCTGTAGACACCTCCTGCACACCCTCGGCGGCCCGGTGACAGCCATCCACAAGCTGGCGGGTCCAGGCAGCCAGCTCCTGCGGTGACTCCACGCTGAACAG|GATTAAAAAAAAAATCCAGATGCTCACTTAAATACATAAGAAGACAAA	.	A00817:374:H73FYDRX2:1:2226:28103:34632,A00817:374:H73FYDRX2:1:2141:26937:13291,A00817:374:H73FYDRX2:1:2204:10131:12493	LAPRCOLB000001-N002-C02-U
DAB2IP	DAB2IP	+/+	+/+	chr9:121782401	chr9:121699325	CDS/splice-site	CDS/splice-site	duplication/non-canonical_splicing	0	3	0	249	68	low	out-of-frame	.	C2_domain(100%),Domain_of_unknown_function_(DUF3498)(100%),GTPase-activator_protein_for_Ras-like_GTPase(100%)|C2_domain(100%),Domain_of_unknown_function_(DUF3498)(100%),GTPase-activator_protein_for_Ras-like_GTPase(100%)	.	.	ENSG00000136848.17	ENSG00000136848.17	ENST00000259371.6	ENST00000259371.6	downstream	upstream	duplicates(1)	GCCCAG___GAGAAGCGCATTGCCTCGTTGGATGCCGCCAATGCCCGCCTCATGAGTGCCCTGACCCAGCTGAAAGAGAG|GGCTTCCTCAGCCGCCGCCTCAAGGGCTCCATCAAGCGCACCAAGAGCCAGCCCAAGCTGGACCGCAACCACAGCTTCCGCCACATCCTGCCGGGGTTCCGGAGCGCCGCCGCCGCCGCCGCGGACAATGAGAG___GTCCCATC...AGTCCCTGCTCAGCCCCAGCAGTGCGGTGGAGGCGCTGGACCTCAGCATGGAGGAAGAGGTGGTCATCAAGCCCGTGCACAGCAGCATCCTTGGCCAGGAC	AQEKRIASLDAANARLMSALTQLKEr|assaaasrapssapraspswtattasatscrgsgappppprtmrgp	A00817:374:H73FYDRX2:1:2115:18774:14716,A00817:374:H73FYDRX2:1:2129:23457:32941,A00817:374:H73FYDRX2:1:2129:24216:26428,A00817:374:H73FYDRX2:1:2131:3839:27305	LAPRCOLB000001-N002-C02-U
MTG1	AL731769.2	+/+	+/+	chr10:133421406	chr10:133570496	3'UTR	intron	deletion/read-through	0	1	1	44	20	low	.	.	50S_ribosome-binding_GTPase(100%)|	.	.	ENSG00000148824.19	ENSG00000288107.1	ENST00000317502.11	.	downstream	upstream	duplicates(1),mismappers(1)	CTGGAAtATTCCATCAGCTTGCAGTGCTGTGGTGTGTGAGGGTCTGGTGCAGCTCAGCCCATTTTCCAG|GACAGCCAGCAGTGAGCTGCTTACCCCAAGGAGTCAAGGGGGTTCTTGGGCAACCCCTGGTGCTGGAGCCGGCAGTGGACAGCACCGCAGCCAGACCTTGCTTATTTTTGGCTCATG	.	A00817:374:H73FYDRX2:1:2212:28275:9471,A00817:374:H73FYDRX2:1:2205:30056:30467,A00817:374:H73FYDRX2:1:2206:31105:14121,A00817:374:H73FYDRX2:1:2237:15917:9956	LAPRCOLB000001-N002-C02-U
RIOK3	RIOK3	+/+	+/-	chr18:23480591	chr18:23479197	intron	exon	inversion/3'-3'	2	0	0	7	8	low	.	.	RIO1_family(100%)|	.	.	ENSG00000101782.15	ENSG00000101782.15	.	.	downstream	downstream	.	TCTTTTTCCTGTTTCTGGAATGTTTTATAGAATACATTTCAAAACATAGATGATTCCAATTGCTAGCTGGATAAAGATAGTAAATATTGACCCTTGCAATCA...TACATtTATGTATGACTATTTGTGTATACTTGGATGCACGCACACACACACACACACACACACACACACACACACA|CACACACACACACAGTAATTTCAACTCAAAGGCAG	.	A00817:374:H73FYDRX2:1:2139:29478:1564,A00817:374:H73FYDRX2:1:2152:24207:6684	LAPRCOLB000001-N002-C02-U
AC100860.1(17432),DENND3(39250)	DENND3	./+	+/+	chr8:141078028	chr8:141136509	intergenic	CDS/splice-site	deletion/read-through	1	1	0	6	13	low	.	.	|DENN_(AEX-3)_domain(100%),WD_domain__G-beta_repeat(100%),uDENN_domain(100%)	.	.	.	ENSG00000105339.11	.	ENST00000519811.6	downstream	upstream	.	CTCCGAACACATCCGAACATCAGAAGGAGCAAACTCCAGACACtCCAACTTTAAGAACTtTAACACACCGCGAGGGTATGCGGCTTCATTCTTGAAGTCAGTGAGACCAAGAACCCACCAATTCCGGATACAGTGGGAACAG|GTTGCTTATAAAAAGGGAGTCAAACATCTTT?TGCTCTTCTTGATCCAGAGGTCCTGTCCATTTTCGT	.	A00817:374:H73FYDRX2:1:2232:2591:27367,A00817:374:H73FYDRX2:1:2163:28239:28855	LAPRCOLB000001-N002-C02-U
ARL17B	KANSL1	-/-	-/-	chr17:46352820	chr17:46094701	CDS/splice-site	CDS/splice-site	deletion/read-through	1	1	0	170	150	low	out-of-frame	.	ADP-ribosylation_factor_family(100%)|	.	.	ENSG00000228696.10	ENSG00000120071.15	ENST00000570618.5	ENST00000574590.6	upstream	downstream	mismatches(1)	AAAAATAACACCTTCGCTGTCTGGGATGTTGGCAGCCACTTCAAAATCAGACCTCTGTGGCAGCATTTTTTCCAGAACACAAAAG|GAGACGCAGGTCAGAATGGAAATGGGCTGCAGACCGGGCAGCTATTGTCAGCCGCTGGAACTGGCTTCAGGCTCATGTTTCTGACTTGGAATATCGAATTCGTCAGCAAACAGAC	KNNTFAVWDVGSHFKIRPLWQHFFQNTK|gdagqngnglqtgqllsaagtgfrlmfltwniefvskq	A00817:374:H73FYDRX2:1:2125:19153:28494,A00817:374:H73FYDRX2:1:2244:27398:28213,A00817:374:H73FYDRX2:1:2273:26738:1266	LAPRCOLB000001-N002-C02-U
ARL17B	KANSL1	-/-	-/-	chr17:46339509	chr17:46094701	CDS/splice-site	CDS/splice-site	deletion/read-through	0	0	0	130	150	low	.	.	ADP-ribosylation_factor-like_protein_17(98%),ADP-ribosylation_factor_family(100%)|	.	.	ENSG00000228696.10	ENSG00000120071.15	ENST00000572991.5	ENST00000574590.6	upstream	downstream	mismatches(2)	GGGTtCTGCCAATAAAATGTAGTCACGTGGAATTTGGAATGTGGAAAGGAGGTAGAAGTCATCCTTTaCTCaCCCATAGaAGCAGGTGTGaAGGCTCTGGT...GGGTtCTGCCAATAAAATGTAGTCACGTGGAATTTGGAATGTGGAAAGGAGGTAGAAGTCATCCTTTaCTCaCCCATAGaAGCAGGTGTGaAGGCTCTGGT...GGCTGCAAtGAgCTCtGCAGCGGTTTCCCAAGTTTCCTGACTTCTTCCATCCTCTGtAAATCAGCTGTG|GAGACGCAGGTCAGAATGGAAATGGGCTGCAG	.	A00817:374:H73FYDRX2:1:2162:31367:25410,A00817:374:H73FYDRX2:1:2162:31367:25410	LAPRCOLB000001-N002-C02-U
MICALL1	EIF3L	+/+	+/+	chr22:37941533	chr22:37886765	3'UTR/splice-site	CDS/splice-site	duplication	4	5	0	149	450	high	.	.	Calponin_homology_(CH)_domain(100%),LIM_domain(100%),Protein_of_unknown_function_(DUF3585)(100%)|RNA_polymerase_I-associated_factor_PAF67(100%)	.	.	ENSG00000100139.13	ENSG00000100129.18	ENST00000402631.1	ENST00000412331.6	downstream	upstream	duplicates(1),mismatches(1)	TCACCCTGCCCAGCCCCTGCCATGAGCTCTGGGCTGGGTCTCCGCCTCCAGGGTTCTGCTCTTCCAGGCAGGCCAGCAAGTGGCGCTGGGCCACACTGGCT...CTCTGTTTCTGAAGTCTTCAGTTAAGTTTGAGTTTATGACTGAGTGGCCTGTACTGTCAGACGTGAATGGGCCTGACGGGCAAATCCATCCCTCTCTCCCTCACAGTTCCAGGAGCGGCTTCCCTCGTCTCCCCTTACTCCACAGGGAGCCTCCCTTGCCAGGACCAGGGCTGCGACGGCCATGCTGGGGCAG|GACATGATCCACATCGCGGACACCAAGGTCGCCAGGCGTTATGGGGATTTCTTCATCCGTCAGATCCACAAATTTGAGGAG___CTTAATCGAACCCTGAA…	.	A00817:374:H73FYDRX2:1:2170:21233:18599,A00817:374:H73FYDRX2:1:2170:28194:7294,A00817:374:H73FYDRX2:1:2203:21233:20854,A00817:374:H73FYDRX2:1:2230:20546:28933,A00817:374:H73FYDRX2:1:2266:13123:27508,A00817:374:H73FYDRX2:1:2278:9534:4852,A00817:374:H73FYDRX2:1:2103:17752:17644,A00817:374:H73FYDRX2:1:2140:23755:36589,A00817:374:H73FYDRX2:1:2247:31684:36385,A00817:374:H73FYDRX2:1:2247:31693:36401,A0…	LAPRCOLB000002-N001-C01-U
TGIF1	PTPRM	+/+	+/+	chr18:3450505	chr18:8244058	CDS/splice-site	CDS/splice-site	deletion	3	2	0	168	34	high	out-of-frame	.	|Protein-tyrosine_phosphatase(100%)	.	.	ENSG00000177426.22	ENSG00000173482.17	ENST00000343820.10	ENST00000332175.12	downstream	upstream	duplicates(2)	GTTTAGaAATAACGGCTGGAGCACGTCCTACAAGTTACGGGAGAGTCGGCTGTGAAGGAGACGTTCGCTTATCCCCTGTGTCCCCGCTCCTGGCCCCTCCAGACCCCCGCCTTGCCTCGCGCTGGGAGGGGAGATCCAGAATGAAAGGCAAGAAAG|GAAACTGGCCAAGAAGCGGAAAGAGACCATGAGCAGCACCCGACAGGAGATGACTGTGATGGTGAACTCAATGGACAAGAGCTATGCTGAGCAGGGCACAAACTGCGACGAGGCTTTCTCATTCATGGACACGCACAATCTGAATGGGAGAT___CTGTGTCTTCACCATCGTCCTTCACAATGAAA	MKGKK|gnwprsgkrp*	A00817:374:H73FYDRX2:1:2128:18412:35415,A00817:374:H73FYDRX2:1:2129:18936:1626,A00817:374:H73FYDRX2:1:2140:19515:8766,A00817:374:H73FYDRX2:1:2263:22372:27023,A00817:374:H73FYDRX2:1:2121:15176:26271,A00817:374:H73FYDRX2:1:2132:1886:2754,A00817:374:H73FYDRX2:1:2132:1922:2722	LAPRCOLB000002-N001-C01-U
TGIF1	PTPRM	+/+	+/+	chr18:3447797	chr18:8244058	CDS/splice-site	CDS/splice-site	deletion	1	1	0	23	34	high	out-of-frame	.	|Protein-tyrosine_phosphatase(100%)	.	.	ENSG00000177426.22	ENSG00000173482.17	ENST00000618001.4	ENST00000332175.12	downstream	upstream	.	GCCTCGCCAGCTTTAACAACCGTTTGGATATGACTTGCTCGGGCAAAAGTTGTGCATTGGCCCGATCAAGCCTGACTTCTAGCCAAG|GAAACTGGCCAAGAAGCGGAAAGAGACCATGAGCAGCACCCGACAGGAGATGACTGTGATGGTGAACTCAATGGACAAGAGCTATGCTGAGCAGGGCACAAACTGCGACGAG	MTCSGKSCALARSSLTSSQ|gnwprsgkrp*	A00817:374:H73FYDRX2:1:2273:15899:4131,A00817:374:H73FYDRX2:1:2218:30228:28072	LAPRCOLB000002-N001-C01-U
LINC01732	LINC01705	+/+	-/-	chr1:181175466	chr1:222058678	exon/splice-site	exon/splice-site	inversion	4	0	0	23	9	medium	.	.	.	.	.	ENSG00000237292.1	ENSG00000232679.2	ENST00000435023.1	ENST00000668844.1	downstream	downstream	.	GGCAGCTGCAGGAAACAGAAAATGCACTGCCTAGATGGACCCTCTGACTCCCCACCACCCAGGCTGGAGCGGCAGAGGCTGCCAGGAAGAGCCAGAAAACAGGTGAACCCAAGGCCACTCCCTCCCCAGCCTGAG|GTTGAAATACACACTACCTGAAGCTGGA	.	A00817:374:H73FYDRX2:1:2125:13630:13980,A00817:374:H73FYDRX2:1:2126:22634:17926,A00817:374:H73FYDRX2:1:2177:8730:4272,A00817:374:H73FYDRX2:1:2214:4426:21089	LAPRCOLB000002-N001-C01-U
FAM25BP	AL136982.6(1764),AL136982.5(688)	+/+	./+	chr10:46371201	chr10:87026496	exon/splice-site	intergenic	deletion	0	4	0	92	61	medium	.	.	.	.	.	ENSG00000273225.4	.	ENST00000623997.3	.	downstream	upstream	.	AAGTGGTGAAGGAGGTGGTGGGACATGCCAAGGAGACTGGAGAGAAAG|CTACAGTGGACCTTGTATCCTGGTTTGGTTCCTGATGACTTTCAAATTCTCCTGATCCAAACGCAAGCTCAGAGGCATCAGCACATTGTTGGTGGCAGTACAGACTGAAACACCCTTTTTGGATGGCGGTTCCTCTCACAGGACTTTATTCGCCAGGTGTGCACAGGCACACACAGGTG	.	A00817:374:H73FYDRX2:1:2124:31304:22639,A00817:374:H73FYDRX2:1:2216:23854:25394,A00817:374:H73FYDRX2:1:2221:16550:23202,A00817:374:H73FYDRX2:1:2258:13503:7748	LAPRCOLB000002-N001-C01-U
NPC1	AC090365.1(9005),AC023932.1(26067)	-/-	./-	chr18:23535469	chr18:28798585	CDS/splice-site	intergenic	duplication	0	2	0	125	2	medium	out-of-frame	.	Niemann-Pick_C1_N_terminus(100%),Patched_family(100%),Sterol-sensing_domain_of_SREBP_cleavage-activation(100%)|	.	.	ENSG00000141458.13	.	ENST00000269228.10	.	upstream	downstream	.	TGTGGCTCTGGGGCATCAGTCTGAACGCTGTATCCTTGGTCAACCTGGTGATG|AAGAAAATGGCTCCTCAATTTTCTATCTCATGTGGAGGCAACATTTCTGCATCAGATTCAGCCTGTgGGCAAAGGAA...TTCCTGAAGTAGCAAAGCATGTGTCATTATAAAACATGATTGTAACTCCTCTTTCAGTGCCACTGATTTTGTCGTGTGGGAAATTTTTGGCA	WLWGISLNAVSLVNLVM|kkmapqfsiscggnisasdsacgqr	A00817:374:H73FYDRX2:1:2143:12075:16955,A00817:374:H73FYDRX2:1:2242:21938:27023	LAPRCOLB000002-N001-C01-U
FKBP9P1	AC092447.7	-/-	-/-	chr7:55682534	chr7:56428441	exon	exon/splice-site	duplication	0	2	0	36	4	medium	.	.	.	.	.	ENSG00000176826.15	ENSG00000237268.2	ENST00000455909.5	ENST00000443198.1	upstream	downstream	.	TTTCAGAAGTTGCATCATTAGCCAGTAGTAG|ATGGAGCTGTCTAGTTGAAGGAAAACAAGCTCAGGACTTTCACTGATTCTACATCAT___AATGACCTTAAAAGAAGAAGAAA	.	A00817:374:H73FYDRX2:1:2132:24442:14387,A00817:374:H73FYDRX2:1:2243:20211:18020	LAPRCOLB000002-N001-C01-U
NPIPB5	NPIPB5	+/+	+/+	chr16:22533937	chr16:22533882	CDS	CDS	duplication/ITD	15	0	0	128	128	low	in-frame	.	Nuclear_pore_complex_interacting_protein_(NPIP)(100%)|	.	.	ENSG00000243716.10	ENSG00000243716.10	ENST00000415833.6	ENST00000415833.6	downstream	upstream	.	CGAGTGTGTGCTCACTCCCCTTCCACCCTCAGCGGATGATAATCTCAAGACACaTCCaGAcaGatgGCTCAaTCCCCTTCCACCCTCAGCGGATGAT|c|ATCTCAAGACACaTCCCGAGTGTGTGCTCACTCCCCTTCCACCCTCAGCGGATGATAAT___CTCACTCCCCTTCCACCC	ECVLTPLPPSADDNLKThPdrwLnPLPPSADD|hLKThPECVLTPLPPSADDNltplp	A00817:374:H73FYDRX2:1:2155:15881:21731,A00817:374:H73FYDRX2:1:2155:15881:21731,A00817:374:H73FYDRX2:1:2155:15881:21731,A00817:374:H73FYDRX2:1:2155:15881:21731,A00817:374:H73FYDRX2:1:2155:15881:21731,A00817:374:H73FYDRX2:1:2155:15881:21731,A00817:374:H73FYDRX2:1:2155:15881:21731,A00817:374:H73FYDRX2:1:2155:15881:21731,A00817:374:H73FYDRX2:1:2155:15881:21731,A00817:374:H73FYDRX2:1:2155:15881:21731…	LAPRCOLB000002-N001-C01-U
ZFAS1	ZBTB1	+/+	+/+	chr20:49279208	chr14:64531861	exon/splice-site	CDS/splice-site	translocation	1	1	0	5005	39	low	.	.	.	.	.	ENSG00000177410.13	ENSG00000126804.13	ENST00000620594.2	ENST00000358738.3	downstream	upstream	.	TTTTGGAAGAGGGAGTCACCACTGGACCTCCAAGGAAGCCACGTGCAGACATCTACAACCTTCGATCTCCTGACGA|TGGTGAAATAGGGCCTTCTAAACCTGTGGAGAAGTGAGAGATCTGAATTTGGAGAGGACATGGGGAAGAATCAATCTTCAACAGATAATCTTTAAGTACAGACCCAGGAATATCAGATCTGAA	.	A00817:374:H73FYDRX2:1:2210:24270:31281,A00817:374:H73FYDRX2:1:2120:20329:10332	LAPRCOLB000002-N001-C01-U
CDH3	SPG7	+/+	+/+	chr16:68695923	chr16:89524006	CDS/splice-site	CDS/splice-site	deletion	0	1	1	2144	85	low	out-of-frame	.	Cadherin_cytoplasmic_region(100%),Cadherin_domain(100%)|ATPase_family_associated_with_various_cellular_activities_(AAA)(100%),FtsH_Extracellular(100%),Peptidase_family_M41(100%)	.	.	ENSG00000062038.14	ENSG00000197912.16	ENST00000264012.9	ENST00000646303.1	downstream	upstream	.	GCCAACCCAGATGAAATCGGCAACTTTATAATTGAG|AGGAGAGGAGACGCCGTGAGCGGGACGACCAGATGTACCGAGAGCGGCTGCGCACCTTGCTGGTCATCGCGG	ANPDEIGNFIIE|rrgdavsgttrctesgcapcwss	A00817:374:H73FYDRX2:1:2142:27172:8249,A00817:374:H73FYDRX2:1:2155:3269:29011	LAPRCOLB000002-N001-C01-U
AL049766.1	ZBTB1	+/+	+/+	chr20:49279208	chr14:64531861	exon/splice-site	CDS/splice-site	translocation	1	1	0	5005	39	low	.	.	.	.	.	ENSG00000274760.1	ENSG00000126804.13	ENST00000610973.1	ENST00000358738.3	downstream	upstream	.	TTTTGGAAGAGGGAGTCACCACTGGACCTCCAAGGAAGCCACGTGCAGACATCTACAACCTTCGATCTCCTGACGA|TGGTGAAATAGGGCCTTCTAAACCTGTGGAGAAGTGAGAGATCTGAATTTGGAGAGGACATGGGGAAGAATCAATCTTCAACAGATAATCTTTAAGTACAGACCCAGGAATATCAGATCTGAA	.	A00817:374:H73FYDRX2:1:2210:24270:31281,A00817:374:H73FYDRX2:1:2120:20329:10332	LAPRCOLB000002-N001-C01-U
TBL1XR1	PIK3CA	-/-	+/+	chr3:177197121	chr3:179198750	5'UTR/splice-site	5'UTR/splice-site	inversion	1	0	0	107	27	low	.	.	|PI3-kinase_family__p85-binding_domain(100%),PI3-kinase_family__ras-binding_domain(100%),Phosphatidylinositol_3-_and_4-kinase(100%),Phosphoinositide_3-kinase_C2(100%),Phosphoinositide_3-kinase_family__accessory_domain_(PIK_domain)(100%)	.	.	ENSG00000177565.18	ENSG00000121879.6	ENST00000457928.7	ENST00000263967.4	upstream	upstream	.	GGGGGTGGTTGGAGGCGGTGGCGGCGGCGGCGAGGAGGGGAATTTCCTTGTGCCTCCATTCCCGGGAGGGGGGAGCGGCGTTGGAGGCCACCGTTTCCAG|GTTTCTGCTTTGGGACAACCATACATCTAATTCCTTAAAGTAGTTTTATATGTAAAACTTGCAAAGAATCAGAACAATGCCTCCAC	.	A00817:374:H73FYDRX2:1:2256:15148:16736	LAPRCOLB000002-N001-C01-U
MICALL1	EIF3L	+/+	+/+	chr22:37941533	chr22:37886765	3'UTR/splice-site	CDS/splice-site	duplication	3	5	0	166	329	high	.	.	Calponin_homology_(CH)_domain(100%),LIM_domain(100%),Protein_of_unknown_function_(DUF3585)(100%)|RNA_polymerase_I-associated_factor_PAF67(100%)	.	.	ENSG00000100139.13	ENSG00000100129.18	ENST00000402631.1	ENST00000412331.6	downstream	upstream	mismatches(3)	TGTGCAGGCGCCCTTGGATCTCAGTTTCCCTCACTCAGGAACTCTGTTTCTGAAGTCTTCAGTTAAGTTTGAGTTTATGACTGAGTGGCCTGTACTGTCAGACGTGAATGGGCCTGACGGGCAAATCCATCCCTCTCTCCCTCACAGTTCCAGGAGCGGCTTCCCTCGTCTCCCCTTACTCCACAGGGAGCCTCCCTTGCCAGGACCAGGGCTGCGACGGCCATGCTGGGGCAG|GACATGATCCACATCGCGGACACCAAGGTCGCCAGGCGTTATGGGGATTTCTTCATCCGTCAGATCCACAAATTTGAGGAG___CTTAATCGAACCCTGAAGAAGATGGGACAGAGACCTTGATGATATTCACACACATTCAGGAACCTGTTTTGATGTATTAT…	.	A00817:374:H73FYDRX2:1:2127:17074:12524,A00817:374:H73FYDRX2:1:2224:28872:30765,A00817:374:H73FYDRX2:1:2246:24858:6277,A00817:374:H73FYDRX2:1:2251:26413:1673,A00817:374:H73FYDRX2:1:2257:24270:22889,A00817:374:H73FYDRX2:1:2103:4390:35243,A00817:374:H73FYDRX2:1:2149:4345:12085,A00817:374:H73FYDRX2:1:2156:10755:17989,A00817:374:H73FYDRX2:1:2165:12545:36902,A00817:374:H73FYDRX2:1:2229:27724:36260,A00…	LAPRCOLB000002-N002-C02-U
LINC01732	LINC01705	+/+	-/-	chr1:181175466	chr1:222058678	exon/splice-site	exon/splice-site	inversion	2	1	0	10	14	high	.	.	.	.	.	ENSG00000237292.1	ENSG00000232679.2	ENST00000435023.1	ENST00000668844.1	downstream	downstream	.	AGCTGCAGGAAACAGAAAATGCACTGCCTAGATGGACCCTCTGACTCCCCACCACCCAGGCTGGAGCGGCAGAGGCTGCCAGGAAGAGCCAGAAAACAGGTGAACCCAAGGCCACTCCCTCCCCAGCCTGAG|GTTGAAATACACACTACCTGAAGCTGGATAACTCATGAACTCTGTTGACAATTATATTCTTTGTCTTTTTAATTAACTCATTTGGAGTTGGTGTCCTGAGGACCTAAGCCTAAGAATCTTCAAGATGGAAGAGTAGAG	.	A00817:374:H73FYDRX2:1:2218:26720:10066,A00817:374:H73FYDRX2:1:2249:29586:22576,A00817:374:H73FYDRX2:1:2264:32488:12915	LAPRCOLB000002-N002-C02-U
IER5(56529),LINC01732(25055)	LINC01705	./+	-/-	chr1:181149429	chr1:222058678	intergenic	exon/splice-site	inversion	2	1	0	23	14	high	.	.	.	.	.	.	ENSG00000232679.2	.	ENST00000668844.1	downstream	downstream	duplicates(1)	CATAAATATCTATTGAATAAAGAATGAACGAATGAATGGACTCATCTTTAAGCAAAAGAGACgGTGACTGGACCTAGACTGCTGCAAGAGAGCAGACCAGG...GAAATGTTTATTGTCCACTTCTGAGACGGGGTCACAGAGGAGCTCACCTATCTTCAGCAACTGGACATTTTCACCTTCCATGTAGGAGGCTTCCCAGGCCTGCTTAAGTAG|GTTGAAATACACACTACCTGAAGCTGGATAAC...CCTAAGAATCTTCAAGATGGAAGAGTAGAGTGAACAATGAATGAGCCAGAGGGCTCTTGTCCTCTGTGTGCAGCTCTGGGCAGCCAGCAtGTGGATATGGG	.	A00817:374:H73FYDRX2:1:2139:18882:5321,A00817:374:H73FYDRX2:1:2243:23312:26115,A00817:374:H73FYDRX2:1:2155:13539:5525,A00817:374:H73FYDRX2:1:2275:11261:19335	LAPRCOLB000002-N002-C02-U
SPATC1L	MCM3AP	-/-	-/-	chr21:46161383	chr21:46283838	CDS	CDS/splice-site	duplication	2	0	1	24	276	high	stop-codon	.	|Binding_region_of_GANP_to_ENY2(100%),MCM3AP_domain_of_GANP(100%),SAC3/GANP_family(100%)	.	.	ENSG00000160284.15	ENSG00000160294.11	ENST00000330205.10	ENST00000397708.1	upstream	downstream	.	GGAATCCTGAAGCAGCGGCCCGACCTGCGCGCCAACCCCCTGCACAGCAGCCCGGCCGCGCTGCGCAAGCTGGTCATCGACGTGGTGCCCCCCAAGTTCCTGGGCGACTCGCTGCTGCTGCTCAACTGCCTGTGCGAGCTCTCCAAGGAGGACGGCAAGCCCCTCTTCGCCTG|ATTCTCTAAGAGGAACTCCGGCGCGTCAGAGTAACAGAAGCGAGAGCACAGACAGTCTTGGGGGCTTGTCTCCCTCTGAAGTCACAGCCATCCAGTGCAAGAACATCCCTGACTACCTCAAC	.	A00817:374:H73FYDRX2:1:2232:8133:2895,A00817:374:H73FYDRX2:1:2275:13376:6590,A00817:374:H73FYDRX2:1:2238:29930:16157	LAPRCOLB000002-N002-C02-U
SPATC1L	MCM3AP	-/-	-/-	chr21:46168308	chr21:46280575	CDS/splice-site	CDS/splice-site	duplication	1	0	0	27	181	low	out-of-frame	.	|Binding_region_of_GANP_to_ENY2(100%),MCM3AP_domain_of_GANP(100%),SAC3/GANP_family(100%)	.	.	ENSG00000160284.15	ENSG00000160294.11	ENST00000330205.10	ENST00000397708.1	upstream	downstream	.	GACGACACCTCCCCGGGCTGTGCAGCCCCCTCCCAGGCACCCTTCAAGGCCTTCCTCAGTCCCCCAGAGCCACATAGCCACCGAGGCACCGACAGGAAGCT...ACCGGGGACAGGACCAGGAGGAGCTACTACCTCAATG|GCATCTGCAGCCCTGGCTAGAAAGAAGGGGAAAAGTTTGCATAAAGACATGGCTATCTTTTGGC	TGDRTRRSYYLN|gicspg*	A00817:374:H73FYDRX2:1:2103:30011:36526	LAPRCOLB000002-N002-C02-U
FAM25BP	AL136982.6(1764),AL136982.5(688)	+/+	./+	chr10:46371201	chr10:87026496	exon/splice-site	intergenic	deletion	0	6	0	110	61	medium	.	.	.	.	.	ENSG00000273225.4	.	ENST00000623997.3	.	downstream	upstream	.	GAAGTGGTGAAGGAGGTGGTGGGACATGCCAAGGAGACTGGAGAGAAAG|CTACAGTGGACCTTGTATCCTGGTTTGGTTCCTGATGACTTTCAAATTCTCCTGATCCAAACGCAAGCTCAGAGGCATCAGCACATTGTTGGTGGCAGTACAGACTGAAACACCCTTTTTGGATGGCGGTTCCTCTCACAGGACTTTATTCGCCAGGTGTGCACAGGCACACACAGGTG	.	A00817:374:H73FYDRX2:1:2112:8386:20369,A00817:374:H73FYDRX2:1:2137:15646:22608,A00817:374:H73FYDRX2:1:2201:25644:23672,A00817:374:H73FYDRX2:1:2207:20184:16250,A00817:374:H73FYDRX2:1:2260:10791:22185,A00817:374:H73FYDRX2:1:2275:26630:28604	LAPRCOLB000002-N002-C02-U
NPC1	AC023932.1(49688),RNU6-408P(174106)	-/-	./-	chr18:23535469	chr18:28874514	CDS/splice-site	intergenic	duplication	0	2	0	92	3	medium	out-of-frame	.	Niemann-Pick_C1_N_terminus(100%),Patched_family(100%),Sterol-sensing_domain_of_SREBP_cleavage-activation(100%)|	.	.	ENSG00000141458.13	.	ENST00000269228.10	.	upstream	downstream	.	TTTGGAGTTATGTGGCTCTGGGGCATCAGTCTGAACGCTGTATCCTTGGTCAACCTGGTGATG|GAAGACAGAGAAGGAGACATTTTCTGTTGCACCCCAACTGGTAAGAGGCACGTCCTATGTTGTAGTCA	FGVMWLWGISLNAVSLVNLVM|edregdifcctptgkrhvlccs	A00817:374:H73FYDRX2:1:2148:26024:32628,A00817:374:H73FYDRX2:1:2269:11966:32487	LAPRCOLB000002-N002-C02-U
TGIF1	PTPRM	+/+	+/+	chr18:3450505	chr18:8244058	CDS/splice-site	CDS/splice-site	deletion	0	2	0	152	44	medium	out-of-frame	.	|Protein-tyrosine_phosphatase(100%)	.	.	ENSG00000177426.22	ENSG00000173482.17	ENST00000343820.10	ENST00000332175.12	downstream	upstream	duplicates(1)	CCTTGCCTCGCGCTGGGAGGGGAGATCCAGAATGAAAGGCAAGAAAG|GAAACTGGCCAAGAAGCGGAAAGAGACCATGAGCAGCACCCGACAGGAGATGACTGTGATGGTGAACTCAATGGACAAGAGCTATGCTGAGCAGGGCACAAACTGCGACGAGGCTTTCTCATTCATGGACACGCACAATCTGAATGGGAGAT___CTGTGTCTTCACCATCGTCCTTCA	MKGKK|gnwprsgkrp*	A00817:374:H73FYDRX2:1:2173:19190:34225,A00817:374:H73FYDRX2:1:2173:19298:34225,A00817:374:H73FYDRX2:1:2205:17318:30702	LAPRCOLB000002-N002-C02-U
TGIF1	PTPRM	+/+	+/+	chr18:3450070	chr18:8244058	5'UTR/splice-site	CDS/splice-site	deletion	0	1	0	5	44	low	.	.	|Protein-tyrosine_phosphatase(100%)	.	.	ENSG00000177426.22	ENSG00000173482.17	ENST00000405385.7	ENST00000332175.12	downstream	upstream	.	CCCCGCGTCCGCACCGCCGCCCCCGAGGGACGAGTGACAGCGGCCGCCGCGCTCGGTCCAGTCTTCCCGGCTGGAAG|GAAACTGGCCAAGAAGCGGAAAGAGACCATGAGCAGaACCCGACAGGAGATGACTGTGATGGTGAACTCAATGGACAAGAGCTATGCTGAGCAGGGCACAAACTGCG	.	A00817:374:H73FYDRX2:1:2203:23520:4241	LAPRCOLB000002-N002-C02-U
AGPAT4(33148),PRKN(40208)	AGPAT4	./-	-/-	chr6:161307209	chr6:161232302	intergenic	5'UTR/splice-site	deletion/read-through	2	1	0	16	62	low	.	.	|Acyltransferase(100%),Acyltransferase_C-terminus(100%)	.	.	.	ENSG00000026652.15	.	ENST00000320285.9	upstream	downstream	duplicates(1)	CTTCTGGCCTCCGTTTTTCTCCTGTGCTGGATGCTTCCTGCCCTGGAACATCgAACTCCAAGTCCTTCAGCTTTTGGACTTTTGGACTTAAtCCAGTGGTT...CTTGGCCACAGACTGAAGGCTGCATTGTTGGCTTCCTTACTTTTGAGGTTTTGGGACTCGACTGGCTTCCTGGCCCCTCAGCTTGCAGACAGCCTACTGTGGGACTTCACCTTGTGCTC|ACGCCTTCCTGAGTCCTGGATCTTTCTTCCTTCTGGAAATCTTTGACTGTGGGTAGTTATTTATTTCTGAATAAGAGCGTCCACGCATCATGGACCTCGCGGGACTGCTGAAGTCTCAGTTCCTG	.	A00817:374:H73FYDRX2:1:2160:24578:13463,A00817:374:H73FYDRX2:1:2165:32705:20494,A00817:374:H73FYDRX2:1:2175:26530:31657,A00817:374:H73FYDRX2:1:2228:3360:34554	LAPRCOLB000002-N002-C02-U
TRMT11	TRMT11(44056),PPP1R14BP5(10048)	+/+	./+	chr6:126013101	chr6:126247873	CDS/splice-site	intergenic	deletion/read-through	3	0	0	87	33	low	out-of-frame	.	Putative_RNA_methylase_family_UPF0020(100%)|	.	.	ENSG00000066651.20	.	ENST00000368332.7	.	downstream	upstream	.	GTCCAGAAAGCCATGTTCCTGTTTCCTTGAGTTATCATCTGAGTGATATGTTTCTTGACCTGTTAAACTTCGCAGCTGAGACCCTCGTTTTAGGTGGAAGACTAGTCTATTGGTTACCGGTGTATACGCCAGA|CCACATGCATCTTCAGCTTGGAAAAAAACCACAGGATGAAGAGCATACAATTGAAGTAGAAAGACC	PESHVPVSLSYHLSDMFLDLLNFAAETLVLGGRLVYWLPVYTPd|hmhlqlgkkpqdeehtiever	A00817:374:H73FYDRX2:1:2108:24225:35274,A00817:374:H73FYDRX2:1:2209:11496:20024,A00817:374:H73FYDRX2:1:2214:15989:16971	LAPRCOLB000002-N002-C02-U
FAF1	RPN2	-/-	+/+	chr1:50655442	chr20:37229973	CDS/splice-site	CDS/splice-site	translocation	0	1	1	159	1405	low	in-frame	.	UBA-like_domain(100%)|Oligosaccharyltransferase_subunit_Ribophorin_II(100%)	.	.	ENSG00000185104.20	ENSG00000118705.17	ENST00000396153.7	ENST00000373622.9	upstream	upstream	.	TTACAAGTATCCCCGTTCGCCACCAATTATGGGAGGGCTGGCCAACTTCTGCTACAGACGACTCA|GCTGATGTGGTCATCAAGTTCCCTGAGGAAGAAGCT...CAtCACCTGTTCCGCGAGCCTGAGAAGAGGCCCCCCACCGTGGTGTCCAATACATTCACTGCCCTGATCCTCTCGCCGTTGCTTCTGC	TSIPVRHQLWEGWPTSATDDS|ADVVIKFPEEE	A00817:374:H73FYDRX2:1:2150:25789:19570,A00817:374:H73FYDRX2:1:2134:21612:25207	LAPRCOLB000002-N002-C02-U
IER5(56529),LINC01732(25055)	LINC01705	./+	-/-	chr1:181149429	chr1:222058678	intergenic	exon/splice-site	inversion	3	7	2	39	11	high	.	.	.	.	.	.	ENSG00000232679.2	.	ENST00000668844.1	downstream	downstream	.	CACATAGTGAGCATTCCATAAATATCTATTGAATAAAGAATGAACGAATGAATGGACTCATCTTTAAGCAAAAGAGACgGTGACTGGACCTAGACTGCTGCAAGAGAGCAGACCAGGCTCAGAAATGTTTATTGTCCACTTCTGAGACGGGGTCACAGAGGAGCTCACCTATCTTCAGCAACTGGACATTTTCACCTTCCATGTAGGAGGCTTCCCAGGCCTGCTTAAGTAG|GTTGAAATACACACTACCTGAAGCTGGATAACTCATGAACTCTGTTGACAATTATATTCTTTGTCTTTTTAATTAACTCATTTGGAGTTGGTGTCCTGAGGACCTAAGCCTAAGAATCTTCAAGATGGAAGAGTAGAGTGAACAATGAATGAGCCAGAGGGCTCTT…	.	A00817:374:H73FYDRX2:1:2159:32470:22185,A00817:374:H73FYDRX2:1:2174:8495:6778,A00817:374:H73FYDRX2:1:2272:4625:17707,A00817:374:H73FYDRX2:1:2120:15881:2910,A00817:374:H73FYDRX2:1:2132:3983:9987,A00817:374:H73FYDRX2:1:2162:22941:26757,A00817:374:H73FYDRX2:1:2203:31982:14638,A00817:374:H73FYDRX2:1:2206:14642:27696,A00817:374:H73FYDRX2:1:2210:20238:1626,A00817:374:H73FYDRX2:1:2227:26458:13088,A00817…	LAPRCOLB000003-N001-C01-U
NPC1	AC023932.1(49688),RNU6-408P(174106)	-/-	./-	chr18:23535469	chr18:28874514	CDS/splice-site	intergenic	duplication	3	4	1	167	10	high	out-of-frame	.	Niemann-Pick_C1_N_terminus(100%),Patched_family(100%),Sterol-sensing_domain_of_SREBP_cleavage-activation(100%)|	.	.	ENSG00000141458.13	.	ENST00000269228.10	.	upstream	downstream	duplicates(1),low_entropy(1)	TGACGACACTATCTTCAACCTCGGTGTGTCCCTGGGCGCGATATTTCTGGTGACCATGGTCCTCCTGGGCTGTGAGCTCTGGTCTGCAGTCATCATGTGTGCCACCATCGCCATGGTCTTGGTCAACATGTTTGGAGTTATGTGGCTCTGGGGCATCAGTCTGAACGCTGTATCCTTGGTCAACCTGGTGATG|GAAGACAGAGAAGGAGACATTTTCTGTTGCACCCCAACTGGTAAGAGGCACGTCCTATGTTGTAGTCATAATATACTAGACAAACACCAAGCATTCACTTCCTTTAAAGGGAAGAAAGGAAACCTGTATCCCGAGAAAACGAACTAGCTTGACAGAACCTGAG...ATGACTGAAGAGAAGACCACAGACTCTAAAGACTCCAAA…	DDTIFNLGVSLGAIFLVTMVLLGCELWSAVIMCATIAMVLVNMFGVMWLWGISLNAVSLVNLVM|edregdifcctptgkrhvlccshnildkhqaftsfkgkkgnlypektn*	A00817:374:H73FYDRX2:1:2118:10818:28776,A00817:374:H73FYDRX2:1:2140:19913:2409,A00817:374:H73FYDRX2:1:2140:20754:2206,A00817:374:H73FYDRX2:1:2236:26829:18991,A00817:374:H73FYDRX2:1:2244:25554:25457,A00817:374:H73FYDRX2:1:2120:9661:24893,A00817:374:H73FYDRX2:1:2142:11360:4695,A00817:374:H73FYDRX2:1:2149:10845:19680,A00817:374:H73FYDRX2:1:2167:27028:34115,A00817:374:H73FYDRX2:1:2227:6262:26428	LAPRCOLB000003-N001-C01-U
TGIF1	PTPRM	+/+	+/+	chr18:3450505	chr18:8244058	CDS/splice-site	CDS/splice-site	deletion	1	2	4	201	76	high	out-of-frame	.	|Protein-tyrosine_phosphatase(100%)	.	.	ENSG00000177426.22	ENSG00000173482.17	ENST00000343820.10	ENST00000332175.12	downstream	upstream	.	GCGGGCGCCTGGGATCAGAGCGTCCTGTTTAGCAATAACGGCTGGAGCACGTCCTACAAGTTACGGGAGAGTCGGCTGTGAAGGAGACGTTCGCTTATCCCCTGTGTCCCCGCTCCTGGCCCCTCCAGACCCCCGCCTTGCCTCGCGCTGGGAGGGGAGATCCAGAATGAAAGGCAAGAAAG|GAAACTGGCCAAGAAGCGGAAAGAGACCATGAGCAGCACCCGACAGGAGATGACTGTGATGGTGAACTCAATGGACAAGAGCTATGCTGAGCAGGGCACAAACTGCGACGAGGCTTTCTCATTCATGGACACGCACAATCTGAATGGGAGAT___CTGTGTCTTCA	MKGKK|gnwprsgkrp*	A00817:374:H73FYDRX2:1:2117:19298:20979,A00817:374:H73FYDRX2:1:2146:26377:5337,A00817:374:H73FYDRX2:1:2158:12735:15468,A00817:374:H73FYDRX2:1:2156:11713:18270,A00817:374:H73FYDRX2:1:2213:20934:32550,A00817:374:H73FYDRX2:1:2220:25238:26537,A00817:374:H73FYDRX2:1:2253:4056:10175	LAPRCOLB000003-N001-C01-U
TGIF1	PTPRM	+/+	+/+	chr18:3450505	chr18:8247845	CDS/splice-site	CDS/splice-site	deletion	0	1	0	201	138	low	in-frame	.	|Protein-tyrosine_phosphatase(100%)	.	.	ENSG00000177426.22	ENSG00000173482.17	ENST00000343820.10	ENST00000332175.12	downstream	upstream	.	GCCCCTCCAGACCCCCGCCTTGCCTCGCGCTGGGAGGGGAGATCCAGAATGAAAGGCAAGAAAG|CTGTGTCTTCACCATCGTCCTTCACAATGAAAACAAATACACTGAGCACATCGGTGCCTAATTCCTA	MKGKK|aVSSPSSFTMKTNTLSTSVPNS	A00817:374:H73FYDRX2:1:2116:13991:12727	LAPRCOLB000003-N001-C01-U
LINC01732	LINC01705	+/+	-/-	chr1:181175466	chr1:222058678	exon/splice-site	exon/splice-site	inversion	4	1	1	14	11	high	.	.	.	.	.	ENSG00000237292.1	ENSG00000232679.2	ENST00000435023.1	ENST00000668844.1	downstream	downstream	duplicates(1)	GCAACTGGACATTTTCACCTTCCATGTAGGAGGCTTCCCAGGCCTGCTTAAGTAG___CTGCAGGAAACAGAAAATGCACTGCCTAGATGGACCCTCTGACTCCCCACCACCCAGGCTGGAGCGGCAGAGGCTGCCAGGAAGAGCCAGAAAACAGGTGAACCCAAGGCCACTCCCTCCCCAGCCTGAG|GTTGAAATACACACTACCTGAAGCTGGATAACTCATGAACTCTGTTGACAATTATATTCTTTGTCTTTTTAATTAACTCATTTGGAGTTGGTGTCCTGAGGACCTAAGCCTAAGAATCTTCAAGATGGAAGAGTA	.	A00817:374:H73FYDRX2:1:2127:29912:4695,A00817:374:H73FYDRX2:1:2147:26820:30561,A00817:374:H73FYDRX2:1:2155:12219:1016,A00817:374:H73FYDRX2:1:2234:13205:19163,A00817:374:H73FYDRX2:1:2275:7374:17989,A00817:374:H73FYDRX2:1:2238:14398:7545,A00817:374:H73FYDRX2:1:2135:4589:8688	LAPRCOLB000003-N001-C01-U
FKBP9P1	AC092447.7	-/-	-/-	chr7:55682534	chr7:56428441	exon	exon/splice-site	duplication	1	3	0	31	4	high	.	.	.	.	.	ENSG00000176826.15	ENSG00000237268.2	ENST00000455909.5	ENST00000443198.1	upstream	downstream	.	GTGACACCAAGCCAACTGTGTGGCAGAACGTGCAGTGAGGGTGCAAGGGTCTTTCAGAAGTTGCATCATTAGCCAGTAGTAG|ATGGAGCTGTCTAGTTGAAGGAAAACAAGCTCAGGACTTTCACTGATTCTACATCAT___AATGACCTTAAAAGAAGAAGAAAAGGGAAGAAATGCTGATAT	.	A00817:374:H73FYDRX2:1:2259:18050:13338,A00817:374:H73FYDRX2:1:2146:12861:1063,A00817:374:H73FYDRX2:1:2146:15501:16094,A00817:374:H73FYDRX2:1:2264:17309:17284	LAPRCOLB000003-N001-C01-U
MICALL1	EIF3L	+/+	+/+	chr22:37941533	chr22:37886765	3'UTR/splice-site	CDS/splice-site	duplication	1	3	0	196	261	high	.	.	Calponin_homology_(CH)_domain(100%),LIM_domain(100%),Protein_of_unknown_function_(DUF3585)(100%)|RNA_polymerase_I-associated_factor_PAF67(100%)	.	.	ENSG00000100139.13	ENSG00000100129.18	ENST00000402631.1	ENST00000412331.6	downstream	upstream	mismatches(3)	CCTGCCCAtCCCCTGCCATGAGCTCTGGGCTGGGTCTCCGaCTCCAGGGTTCTGCTCTTCCAGGCAGGCCAGCAAGTGGCGCTGGGCCACACTGGCTTCTT...CTCTCTCCCTCACAGTTCCAGGAGCGGCTTCCCTCGTCTCCCCTTACTCCACAGGGAGCCTCCCTTGCCAGGACCAGGGCTGCGACGGCCATGCTGGGGCAG|GACATGATCCACATCGCGGACACCAAGGTCGCCAGGCGTTATGGGGATTTCTTCATCCGTCAGATCCACAAATTTGAGGAG___CTTAATCGAACCCTGAAGAAGATGGGACAGAGACCTTGATGATATTCACACACATTCAGGAACCTGTTTTGATGTATTATAGGCAGGAAGTGTTTTTGCTACCGTGAA…	.	A00817:374:H73FYDRX2:1:2118:11849:10551,A00817:374:H73FYDRX2:1:2272:9950:8703,A00817:374:H73FYDRX2:1:2273:30047:18959,A00817:374:H73FYDRX2:1:2137:31403:32737,A00817:374:H73FYDRX2:1:2163:29613:5776,A00817:374:H73FYDRX2:1:2201:21676:24126,A00817:374:H73FYDRX2:1:2278:2763:31360	LAPRCOLB000003-N001-C01-U
SIN3B	DLGAP1	+/+	-/-	chr19:16831647	chr18:3582248	CDS/splice-site	CDS/splice-site	translocation	2	1	0	183	2	high	out-of-frame	.	Paired_amphipathic_helix_repeat(100%)|	.	.	ENSG00000127511.10	ENSG00000170579.17	ENST00000248054.10	ENST00000315677.8	downstream	downstream	.	TCAAAAGCCAGAG___CATCGATACTCCTGGAGTCATCAGACGTGTCTCGCAGCTCTTCCACGAGCACCCTGACCTCATTGTTGGATTCAACGCTTTTCTTCCCCTCGGATATAGAATAGACATTCCCAAGAATGGCAAGTTAAACATACAGTCGCCTCTGACAAGCCAG|TGTCATCTTGCATTACAACATATAAGAAGACACCACCTCCAGTCCCACCCAGAACTACCACGAAACCTTTCATTTCTATCACAG	KSQSIDTPGVIRRVSQLFHEHPDLIVGFNAFLPLGYRIDIPKNGKLNIQSPLTSQ|chlalqhirrhhlqshpelprnlsfls	A00817:374:H73FYDRX2:1:2254:1316:10410,A00817:374:H73FYDRX2:1:2138:23656:3599,A00817:374:H73FYDRX2:1:2277:13358:16955	LAPRCOLB000003-N001-C01-U
TRMT11	TRMT11(44056),PPP1R14BP5(10048)	+/+	./+	chr6:126013101	chr6:126247873	CDS/splice-site	intergenic	deletion/read-through	1	4	0	116	24	medium	out-of-frame	.	Putative_RNA_methylase_family_UPF0020(100%)|	.	.	ENSG00000066651.20	.	ENST00000368332.7	.	downstream	upstream	.	CAAAGGGGATAGAAAAATGGGAAAAATG___TCCAGAAAGCCATGTTCCTGTTTCCTTGAGTTATCATCTGAGTGATATGTTTCTTGACCTGTTAAACTTCGCA...CTCGTTTTAGGTGGAAGACTAGTCTATTGGTTACCGGTGTATACGCCAGA|CCACATGCATCTTCAGCTTGGAAAAAAACCACAGGATGAAGAGCATACAATTGAAGTAGAAAGACCACAGCTATACAGAGGCTCATGAAGGGTAAAGAGGAGATTTTTGAATGCTTCCACTTATTGCTTCCAATAAATGAGAATTCAACTTCTTATAAGAGATACCGTATGCTTGAAAACTGAGATCTGAGAAAAATATGACTACAACCTATAAGTAAACGCCC	LVLGGRLVYWLPVYTPd|hmhlqlgkkpqdeehtieverpqlyrgs*	A00817:374:H73FYDRX2:1:2202:19117:26115,A00817:374:H73FYDRX2:1:2145:12292:28228,A00817:374:H73FYDRX2:1:2171:30246:9752,A00817:374:H73FYDRX2:1:2238:25518:15812,A00817:374:H73FYDRX2:1:2241:21404:2300	LAPRCOLB000003-N001-C01-U
TRMT11	PPP1R14BP5(8700),AL356534.1(37168)	+/+	./+	chr6:126013101	chr6:126267055	CDS/splice-site	intergenic	deletion/read-through	1	2	0	116	9	medium	out-of-frame	.	Putative_RNA_methylase_family_UPF0020(100%)|	.	.	ENSG00000066651.20	.	ENST00000368332.7	.	downstream	upstream	.	CAGAAAGCCATGTTCCTGTTTCCTTGAGTTATCATCTGAGTGATATGTTTCTTGACCTGTTAAACTTCGCAGCTGAGACCCTCGTTTTAGGTGGAAGACTAGTCTATTGGTTACCGGTGTATACGCCAGA|GCCCTGTTTCCACATGGGTCTGCCCATTGCTAGTGTGGAACTCTAGAAGGAATATGGTCTTTGGAAATGAATTTTAACTTTGCCACAAGCCAGCTGTGTGAGCTTGG___ACCAGTGTGCCTGTCACTAAGCCTGTTGGACAAAATTGCGT	ESHVPVSLSYHLSDMFLDLLNFAAETLVLGGRLVYWLPVYTPe|pcfhmglpiasvel*	A00817:374:H73FYDRX2:1:2270:15917:15248,A00817:374:H73FYDRX2:1:2146:8486:3255,A00817:374:H73FYDRX2:1:2236:14579:35352	LAPRCOLB000003-N001-C01-U
NPC1	AC090365.1(9005),AC023932.1(26067)	-/-	./-	chr18:23535469	chr18:28798585	CDS/splice-site	intergenic	duplication	2	0	0	167	0	medium	out-of-frame	.	Niemann-Pick_C1_N_terminus(100%),Patched_family(100%),Sterol-sensing_domain_of_SREBP_cleavage-activation(100%)|	.	.	ENSG00000141458.13	.	ENST00000269228.10	.	upstream	downstream	duplicates(1)	GCAGTCATCATGTGTGCCACCATCGCCATGGTCTTGGTCAACATGTTTGGAGTTATGTGGCTCTGGGGCATCAGTCTGAACGCTGTATCCTTGGTCAACCTGGTGATG|AAGAAAATGGCTCCTCAATTTTCTATCTCATGTGGAGGCAACATTTCTGCATCAGATTCAGCCTGTgGGCAAAGGAATGAG	AVIMCATIAMVLVNMFGVMWLWGISLNAVSLVNLVM|kkmapqfsiscggnisasdsacgqrn	A00817:374:H73FYDRX2:1:2134:30590:26506,A00817:374:H73FYDRX2:1:2153:8938:10676,A00817:374:H73FYDRX2:1:2228:19569:9737	LAPRCOLB000003-N001-C01-U
SPATC1L	MCM3AP	-/-	-/-	chr21:46168308	chr21:46280575	CDS/splice-site	CDS/splice-site	duplication	1	1	0	18	283	medium	out-of-frame	.	|Binding_region_of_GANP_to_ENY2(100%),MCM3AP_domain_of_GANP(100%),SAC3/GANP_family(100%)	.	.	ENSG00000160284.15	ENSG00000160294.11	ENST00000330205.10	ENST00000397708.1	upstream	downstream	.	GCCACATAGCCACCGAGGCACCGACAGGAAGCTGTCCCCGCTCCTGAGCCCCTTGCAAGACTCACTGGTGGACAAGACCCTGCTGGAGCCCAGGGAGATGG...CCGGCCTAAGAAGGTGTGTTTCTCGGAGAGCAGCCTGCCCACCGGGGACAGGACCAGGAGGAGCTACTACCTCAATG|GCATCTGCAGCCCTGGCTAGAAAGAAGGGGAAAAGTTTGCATAAAGACATGGCTATCTTTTGGCACAGGAAGAAAATAA___GCCCCAATAAGAAACCCTTTTCCCTGAAGGAGAAGAAACCAGGTGACGGTGAAGTCAGCC	RPKKVCFSESSLPTGDRTRRSYYLN|gicspg*	A00817:374:H73FYDRX2:1:2141:22381:17300,A00817:374:H73FYDRX2:1:2260:8938:21104	LAPRCOLB000003-N001-C01-U
SPATC1L	MCM3AP	-/-	-/-	chr21:46168308	chr21:46283838	CDS/splice-site	CDS/splice-site	duplication	0	1	0	18	292	low	in-frame	.	|Binding_region_of_GANP_to_ENY2(100%),MCM3AP_domain_of_GANP(100%),SAC3/GANP_family(100%)	.	.	ENSG00000160284.15	ENSG00000160294.11	ENST00000330205.10	ENST00000397708.1	upstream	downstream	.	GGGAGATGGTCCGGCCTAAGAAGGTGTGTTTCTCGGAGAGCAGCCTGCCCACCGGGGACAGGACCAGGAGGAGCTACTACCTCAATG|ATTCTCTAAGAGGA...AAGCGAGAGCACAGACAGTCTTGGGGGCTTGTCTCCCTCTGAAGTCACAGCCATCCAGTGCAAGAACATCCCTGACTACCTCAACGACAGGACCATTCTGG	MVRPKKVCFSESSLPTGDRTRRSYYLN|dSLR	A00817:374:H73FYDRX2:1:2148:6524:16830	LAPRCOLB000003-N001-C01-U
BCO2	SCMH1	+/+	-/+	chr11:112213894	chr1:41091954	intron	intron	translocation/5'-5'	0	0	3	31	11	low	.	.	Retinal_pigment_epithelial_membrane_protein(100%)|	.	.	ENSG00000197580.13	ENSG00000010803.16	ENST00000531169.5	.	downstream	upstream	.	GCCAAATCTTTCCCTCGAAGGTTTGTTTTGCCTTTAAATGTCAGTTTGAATGCCCCTGAGGGAGACAACCTGAGTCCATTGTCCTATACTTCAGCCAGTGCTGTGAAACAGGCTGATGGAACGGTATGCTATGAACAGACATTAGACTAAGACTTT...|...ACTTTACAGATTCAATGCCATCCCCATCAAGCTACCAATGACTTTCTTCACAGAATTGGAAAAAACTACTTTAAAGTTCATATGGAACCAAAAAAGAG	.	A00817:374:H73FYDRX2:1:2102:18909:30733,A00817:374:H73FYDRX2:1:2111:18213:25989,A00817:374:H73FYDRX2:1:2223:27697:10567	LAPRCOLB000003-N001-C01-U
SYTL2(33418),AP000974.1(7980)	SYTL2	./-	-/-	chr11:85844577	chr11:85711232	intergenic	CDS/splice-site	deletion/read-through	1	1	0	12	31	low	.	.	|C2_domain(100%)	.	.	.	ENSG00000137501.17	.	ENST00000316356.8	upstream	downstream	.	AGAATGAGTTCCACTGACCACAGTTTCAATCTTTCTTTTGCCTAAGGGTCACTCACTTGGTTCCAGTTTCTGGTCCAAGGAGCTTGTCTCAGGCTCTGCCC...CTCAAGTTATCAGCTTGCCTAATCTCTGAAGTCTTCTATGACTCAG|AGTGATGACAGAGAAACAGATACAGCATCAGAAAGCAGTTACCAGCTCAGCAGACACAAGAAGAGCCCGAGCTCTTTAACCAATCTTAGCAGCTCCTCTGGCATGACGTCCTTGTCTTCT___GTGAGTGGCAGTGTGATGAGTGTTTATAGTGGAG	.	A00817:374:H73FYDRX2:1:2277:16514:36949,A00817:374:H73FYDRX2:1:2258:20057:20635	LAPRCOLB000003-N001-C01-U
TMEM30B	CEP97	-/-	+/+	chr14:61278201	chr3:101748130	3'UTR	intron	translocation	0	0	2	112	4	low	.	.	LEM3_(ligand-effect_modulator_3)_family_/_CDC50_family(100%)|Leucine-rich_repeat(100%)	.	.	ENSG00000182107.7	ENSG00000182504.11	ENST00000555868.2	.	upstream	upstream	.	GATTTTGTATGGTGATTTTAGGCTATGAAAACATGATCATTATATGTATATAGATACATTTTTATTTGTTACAAATGTTTGAGCAGCTCACTAGCCCACCC...|...AAAAAAAAAAAAAAAAAAAAAAAAAGATTAATATGTTAGAGCTGAATGAGTCTTAATTTTTTTTTTAATTGAAAATGG	.	A00817:374:H73FYDRX2:1:2219:23809:20400,A00817:374:H73FYDRX2:1:2219:23827:20400	LAPRCOLB000003-N001-C01-U
MAGT1	ATRX	-/-	-/-	chrX:77841246	chrX:77717243	CDS/splice-site	CDS/splice-site	deletion/read-through	0	1	1	168	90	low	out-of-frame	.	OST3_/_OST6_family__transporter_family(100%)|Helicase_conserved_C-terminal_domain(100%),SNF2_family_N-terminal_domain(100%)	.	.	ENSG00000102158.20	ENSG00000085224.23	ENST00000618282.5	ENST00000373344.11	upstream	downstream	.	CCTTAGGAATGGTGCTTTTATGTGAAGCTGCTACCTCTGACATGGATATTGGAAAGCGAAAGA|TGAAAGCAAGTTGAATACATTGGTGCAGAAGCTTCATGACTTCCTTGCACACTCATCAGAAGAATCTGAAGAAACAAGTTCTCCTCCACGACTTGCAATGAATCAAAAC...CTCTGATATGATGGAAAACAGCAAGGAAGAG___GGAACTAGCTCTTCAGAAAAATCCAAGTCTTCAGGATCGTCACGATCAAAGAG___GAAACCTTCAATTGTAA	LGMVLLCEAATSDMDIGKRK|mkas*	A00817:374:H73FYDRX2:1:2151:22281:1063,A00817:374:H73FYDRX2:1:2112:28772:3161	LAPRCOLB000003-N001-C01-U
MICALL1	EIF3L	+/+	+/+	chr22:37941533	chr22:37886765	3'UTR/splice-site	CDS/splice-site	duplication	5	5	0	183	216	high	.	.	Calponin_homology_(CH)_domain(100%),LIM_domain(100%),Protein_of_unknown_function_(DUF3585)(100%)|RNA_polymerase_I-associated_factor_PAF67(100%)	.	.	ENSG00000100139.13	ENSG00000100129.18	ENST00000402631.1	ENST00000412331.6	downstream	upstream	duplicates(2),mismatches(1)	TGAGGACCGGCAGAG___...GTCAGACGTGAATGGGCCTGACGGGCAAATCCATCCCTCTCTCCCTCACAGTTCCAGGAGCGGCTTCCCTCGTCTCCCCTTACTCCACAGGGAGCCTCCCTTGCCAGGACCAGGGCTGCGACGGCCATGCTGGGGCAG|GACATGATCCACATCGCGGACACCAAGGTCGCCAGGCGTTATGGGGATTTCTTCATCCGTCAGATCCACAAATTTGAGGAG___CTTAATCGAACCCTGAAGAAGATGGGACAGAGACCTTGATGATATTCAC	.	A00817:374:H73FYDRX2:1:2132:7717:21590,A00817:374:H73FYDRX2:1:2208:4589:11882,A00817:374:H73FYDRX2:1:2228:10981:5854,A00817:374:H73FYDRX2:1:2260:8883:8547,A00817:374:H73FYDRX2:1:2262:10086:6558,A00817:374:H73FYDRX2:1:2104:25916:29496,A00817:374:H73FYDRX2:1:2114:23005:4601,A00817:374:H73FYDRX2:1:2119:10041:31062,A00817:374:H73FYDRX2:1:2156:26422:17848,A00817:374:H73FYDRX2:1:2201:19397:6026,A00817:…	LAPRCOLB000003-N002-C02-U
NPC1	AC023932.1(49688),RNU6-408P(174106)	-/-	./-	chr18:23535469	chr18:28874514	CDS/splice-site	intergenic	duplication	4	2	2	148	11	high	out-of-frame	.	Niemann-Pick_C1_N_terminus(100%),Patched_family(100%),Sterol-sensing_domain_of_SREBP_cleavage-activation(100%)|	.	.	ENSG00000141458.13	.	ENST00000269228.10	.	upstream	downstream	.	CTGGTGACCATGGTCCTCCTGGGCTGTGAGCTCTGGTCTGCAGTCATCATGTGTGCCACCATCGCCATGGTCTTGGTCAACATGTTTGGAGTTATGTGGCTCTGGGGCATCAGTCTGAACGCTGTATCCTTGGTCAACCTGGTGATG|GAAGACAGAGAAGGAGACATTTTCTGTTGCACCCCAACTGGTAAGAGGCACGTCCTATGTTGTAGTCATAATATACTAGACAAACACCAAGCATTCACTTCCTTTAAAGGGAAGAAAGGAAACCTGTATCCCGAGAAAACGAACTAGCTTGACAGAACCTGAG	LVTMVLLGCELWSAVIMCATIAMVLVNMFGVMWLWGISLNAVSLVNLVM|edregdifcctptgkrhvlccshnildkhqaftsfkgkkgnlypektn*	A00817:374:H73FYDRX2:1:2162:28718:30373,A00817:374:H73FYDRX2:1:2249:17761:35039,A00817:374:H73FYDRX2:1:2250:21911:20744,A00817:374:H73FYDRX2:1:2268:10077:19507,A00817:374:H73FYDRX2:1:2262:22923:21465,A00817:374:H73FYDRX2:1:2267:30056:25363,A00817:374:H73FYDRX2:1:2139:4273:11365,A00817:374:H73FYDRX2:1:2168:2971:20697	LAPRCOLB000003-N002-C02-U
TGIF1	PTPRM	+/+	+/+	chr18:3450505	chr18:8244058	CDS/splice-site	CDS/splice-site	deletion	3	2	1	129	83	high	out-of-frame	.	|Protein-tyrosine_phosphatase(100%)	.	.	ENSG00000177426.22	ENSG00000173482.17	ENST00000343820.10	ENST00000332175.12	downstream	upstream	.	GCGTCCTGTTTAGCAATAACGGCTGGAGCACGTCCTACAAGTTACGGGAGAGTCGGCTGTGAAGGAGACGTTCGCTTATCCCCTGTGTCCCCGCTCCTGGCCCCTCCAGACCCCCGCCTTGCCTCGCGCTGGGAGGGGAGATCCAGAATGAAAGGCAAGAAAG|GAAACTGGCCAAGAAGCGGAAAGAGACCATGAGCAGCACCCGACAGGAGATGACTGTGATGGTGAACTCAATGGACAAGAGCTATGCTGAGCAGGGCACAAACTGCGACGAGGCTTTCTCATTCATGGACACGCACAATCTGAATtGGAGAT___CTGTGTCTTCACCATCGTCCTTCAC	MKGKK|gnwprsgkrp*	A00817:374:H73FYDRX2:1:2210:2862:27211,A00817:374:H73FYDRX2:1:2214:2555:33724,A00817:374:H73FYDRX2:1:2266:19388:24079,A00817:374:H73FYDRX2:1:2259:7446:11819,A00817:374:H73FYDRX2:1:2273:24071:10927,A00817:374:H73FYDRX2:1:2269:32660:24831	LAPRCOLB000003-N002-C02-U
LINC01732	LINC01705	+/+	-/-	chr1:181175466	chr1:222058678	exon/splice-site	exon/splice-site	inversion	2	2	2	8	15	high	.	.	.	.	.	ENSG00000237292.1	ENSG00000232679.2	ENST00000435023.1	ENST00000668844.1	downstream	downstream	.	TGGCCAGGTTCCTGAGAAGACCAAGGAGATCCTTGGGAGAG___GAAAGCCCTTCTCCTTCAGTGGTCAGCTAACTACTCCTCCATGAAGCCATCCCTGATTCC...GACATTTTCACCTTCCATGTAGGAGGCTTCCCAGGCCTGCTTAAGTAG___CTGCAGGAAACAGAAAATGCACTGCCTAGATGGACCCTCTGACTCCCCACCACCCAGGCTGGAGCGGCAGAGGCTGCCAGGAAGAGCCAGAAAACAGGTGAACCCAAGGCCACTCCCTCCCCAGCCTGAG|GTTGAAATACACACTACCTGAAGCTGGATAACTCATGAACTCTGTTGACAATTATATTCTTTGTCTTTTTAATTAACTCATTTGGAGTTGGTGTCCTGAGGACCTAAGCC…	.	A00817:374:H73FYDRX2:1:2210:29957:2300,A00817:374:H73FYDRX2:1:2272:4698:11318,A00817:374:H73FYDRX2:1:2126:3893:9768,A00817:374:H73FYDRX2:1:2235:25780:3051,A00817:374:H73FYDRX2:1:2167:19904:35243,A00817:374:H73FYDRX2:1:2260:31259:33332	LAPRCOLB000003-N002-C02-U
IER5(56529),LINC01732(25055)	LINC01705	./+	-/-	chr1:181149429	chr1:222058678	intergenic	exon/splice-site	inversion	1	4	1	35	15	high	.	.	.	.	.	.	ENSG00000232679.2	.	ENST00000668844.1	downstream	downstream	.	CACCTTTGGCTTTTCAGTTTCCTGAACAATCAGCCTCGCAGAGTGCTTGGCACATAGTGAGCATTCCATAAATATCTATTGAATAAAGAATGAACGAATGA...GTTTATTGTCCACTTCTGAGACGGGGTCACAGAGGAGCTCACCTATCTTCAGCAACTGGACATTTTCACCTTCCATGTAGGAGGCTTCCCAGGCCTGCTTAAGTAG|GTTGAAATACACACTACCTGAAGCTGGATAACTCATGAACTCTGTTGACAATTATATTCTTTGTCTTTTTAATTAACTCATTTGGAGTTGGTGTCCTGAGGACCTAAGCCTAAGAA...GACTTGGCCTGCTGGAGGGGCCCTGGCAAGAGGAGCTGGCAGGAGCAGATGGCAAAGGTCAGTGACTCC…	.	A00817:374:H73FYDRX2:1:2102:22869:14262,A00817:374:H73FYDRX2:1:2177:23231:18521,A00817:374:H73FYDRX2:1:2203:31973:9424,A00817:374:H73FYDRX2:1:2213:22128:9189,A00817:374:H73FYDRX2:1:2222:15763:9627,A00817:374:H73FYDRX2:1:2162:22426:14465	LAPRCOLB000003-N002-C02-U
SIN3B	DLGAP1	+/+	-/-	chr19:16831647	chr18:3582248	CDS/splice-site	CDS/splice-site	translocation	2	0	1	245	2	high	out-of-frame	.	Paired_amphipathic_helix_repeat(100%)|	.	.	ENSG00000127511.10	ENSG00000170579.17	ENST00000248054.10	ENST00000315677.8	downstream	downstream	.	CACCTACAACGGCTTCCTGGAGATCATGAAGGAGTTCAAAAGCCAGAG___CATCGATACTCCTGGAGTCATCAGACGTGTCTCGCAGCTCTTCCACGAGCACCCTGACCTCATTGTTGGATTCAACGCTTTTCTTCCCCTCGGATATAGAATAGACATTCCCAAGAATGGCAAGTTAAACATACAGTCGCCTCTGACAAGCCAG|TGTCATCTTGCATTACAACATATAAGAAGACACCACCTCCAGTCCCACCCAGAACTACCACGAAACCTTTCATTTCTATCACAGCCCAGAGTAGCACAGAG	TYNGFLEIMKEFKSQSIDTPGVIRRVSQLFHEHPDLIVGFNAFLPLGYRIDIPKNGKLNIQSPLTSQ|chlalqhirrhhlqshpelprnlsflsqprvaq	A00817:374:H73FYDRX2:1:2138:11514:9471,A00817:374:H73FYDRX2:1:2171:14724:25269,A00817:374:H73FYDRX2:1:2259:32018:5149	LAPRCOLB000003-N002-C02-U
NPC1	AC090365.1(9005),AC023932.1(26067)	-/-	./-	chr18:23535469	chr18:28798585	CDS/splice-site	intergenic	duplication	2	0	1	148	2	high	out-of-frame	.	Niemann-Pick_C1_N_terminus(100%),Patched_family(100%),Sterol-sensing_domain_of_SREBP_cleavage-activation(100%)|	.	.	ENSG00000141458.13	.	ENST00000269228.10	.	upstream	downstream	duplicates(1)	TTTCCTTACAG___TGTGTTTTATGTCTTCTACGAACAGTACCTGACCATCATTGACGACACTATCTTCAACCTCGGTGTGTCCCTGGGCGCGATATTTCTGGT...GCCACCATCGCCATGGTCTTGGTCAACATGTTTGGAGTTATGTGGCTCTGGGGCATCAGTCTGAACGCTGTATCCTTGGTCAACCTGGTGATG|AAGAAAATGGCTCCTCAATTTTCTATCTCATGTGGAGGCAACATTTCTGCATCAGATTCAGCCTGTgGGCAAAGGAATGAGGC...TTCTACGATCCTTCAGGCTGGCCCTTCCTGAAGTAGCAAAGCATGTGTCATTATAAAACATGATTGTAACTCCTCTTTCAGTGCCACTGATTTTGTCGTGT	ATIAMVLVNMFGVMWLWGISLNAVSLVNLVM|kkmapqfsiscggnisasdsacgqrne	A00817:374:H73FYDRX2:1:2102:17318:22623,A00817:374:H73FYDRX2:1:2176:4408:6715,A00817:374:H73FYDRX2:1:2170:29875:15530,A00817:374:H73FYDRX2:1:2170:31277:7028	LAPRCOLB000003-N002-C02-U
TRMT11	TRMT11(44056),PPP1R14BP5(10048)	+/+	./+	chr6:126013101	chr6:126247873	CDS/splice-site	intergenic	deletion/read-through	5	4	0	121	37	low	out-of-frame	.	Putative_RNA_methylase_family_UPF0020(100%)|	.	.	ENSG00000066651.20	.	ENST00000368332.7	.	downstream	upstream	duplicates(2)	TGCATCTAAACCTTCCTGGAGGAAGGGCACATATTTTGATGCAATCATTACTGATC___CTCCATATGGTATCAGAGAATCTACAAGAAGAACAGGTTCACAGAAGGAGATACCAAAGGGGATAGAAAAATGGGAAAAATG___TCCAGAAAGCCATGTTCCTGTTTCCTTGAGTTATCATCTGAGTGATATGTTTCTTGACCTGTTAAACTTCGCAGCTGAGACCCTCGTTTTAGGTGGAAGACTAGTCTATTGGTTACCGGTGTATACGCCAGA|CCACATGCATCTTCAGCTTGGAAAAAAACCACAGGATGAAGAGCATACAATTGAAGTAGAAAGACCACAGCTATACAGAGGCTCATGAAGGGTAAAGAGGAGATTTTTGAATGCTTCCACTT…	ASKPSWRKGTYFDAIITDPPYGIRESTRRTGSQKEIPKGIEKWEKCPESHVPVSLSYHLSDMFLDLLNFAAETLVLGGRLVYWLPVYTPd|hmhlqlgkkpqdeehtieverpqlyrgs*	A00817:374:H73FYDRX2:1:2161:25825:18537,A00817:374:H73FYDRX2:1:2170:15790:5134,A00817:374:H73FYDRX2:1:2170:8323:18568,A00817:374:H73FYDRX2:1:2237:27950:20932,A00817:374:H73FYDRX2:1:2260:10755:3176,A00817:374:H73FYDRX2:1:2147:2365:35305,A00817:374:H73FYDRX2:1:2147:2474:35180,A00817:374:H73FYDRX2:1:2207:9634:36182,A00817:374:H73FYDRX2:1:2208:9299:7827,A00817:374:H73FYDRX2:1:2239:3685:36902,A00817:3…	LAPRCOLB000003-N002-C02-U
AL157937.1(23874),DMRTA1(208278)	DMRTA1	./+	+/+	chr9:22238546	chr9:22451064	intergenic	CDS/splice-site	deletion/read-through	1	0	1	331	43	low	.	.	|DMRTA_motif(100%)	.	.	.	ENSG00000176399.4	.	ENST00000325870.3	downstream	upstream	.	GGAAAACAGCTTTCTACAGCTCTTACCCCCACAACCCCCATCTCTCTGTAACTTAATTTTTCTTCTCAAGTTTCGAACAAGTACAGATAGAACAACTTGTT...AGAAGTTGATTTTTTGTGTATAAAAATGGTGAACTAAGATACTGTTAAAAGAGTGGAATAAATGAAGAGGAGAGACAGAAGAACCAAAGATGGGAAAAGGACTGGAAAAGAAAAAGAGACTAAAAGGAAG|AACAAAAAGAGAGTAAATGTGAGTCATGCCAGAATGGACAAGAAGAACTGATCTCCAAATCCCATCAGCTTTACCTAGGATCATCTTCTAGGTCTAAT	.	A00817:374:H73FYDRX2:1:2264:20455:24643,A00817:374:H73FYDRX2:1:2256:23547:19382	LAPRCOLB000003-N002-C02-U
TNRC18	TNKS1BP1	-/-	-/-	chr7:5324214	chr11:57317887	CDS/splice-site	CDS/splice-site	translocation	1	0	1	63	303	low	out-of-frame	.	.	.	.	ENSG00000182095.14	ENSG00000149115.14	ENST00000399537.8	ENST00000358252.8	upstream	downstream	.	CTTTGAACCCAACCAAGACTCGAGCTTCTCTGAGGACGAGCACCTGCCGCGTGGCGGGGCTGTGGAGCGGCCGCTGACCCCGG|GAGCCTTCCTTCCGACCTGGCCTTCAACGGGGACCTGGCTAAGGCAGCCAGCTCGGAGCTACCTGCTGAT	FEPNQDSSFSEDEHLPRGGAVERPLTP|gaflptwpstgtwlrqparsyll	A00817:374:H73FYDRX2:1:2212:12825:5134,A00817:374:H73FYDRX2:1:2153:7979:7858	LAPRCOLB000003-N002-C02-U
AL360093.1(23124),AC096642.1(22153)	LYPLAL1	./+	+/+	chr1:219248621	chr1:219193082	intergenic	CDS/splice-site	duplication	0	1	0	20	232	low	.	.	.	.	.	.	ENSG00000143353.12	.	ENST00000366928.10	downstream	upstream	.	TGTCATTATGGCACTAATAACTTCAGATTGTTG|ATCATATACTCCTATGAAAGGAGGAATCTCCAATGTATGGTTTGACAGATTTAAAATAACCAATGACTGCCCA	.	A00817:374:H73FYDRX2:1:2116:19199:32330	LAPRCOLB000003-N002-C02-U
MICALL1	EIF3L	+/+	+/+	chr22:37941533	chr22:37886765	3'UTR/splice-site	CDS/splice-site	duplication	6	2	0	124	249	high	.	.	Calponin_homology_(CH)_domain(100%),LIM_domain(100%),Protein_of_unknown_function_(DUF3585)(100%)|RNA_polymerase_I-associated_factor_PAF67(100%)	.	.	ENSG00000100139.13	ENSG00000100129.18	ENST00000402631.1	ENST00000412331.6	downstream	upstream	duplicates(1),mismatches(1)	GTCAGACGTGAATGGGCCTGACGGGCAAATCCATCCCTCTCTCCCTCACAGTTCCAGGAGCGGCTTCCCTCGTCTCCCCTTACTCCACAGGGAGCCTCCCTTGCCAGGACCAGGGCTGCGACGGCCATGCTGGGGCAG|GACATGATCCACATCGCGGACACCAAGGTCGCCAGGCGTTATGGGGATTTCTTCATCCGTCAGATCCACAAATTTGAGGAG___CTTAATCGAACCCTGAAGAAGATGGGAC	.	A00817:374:H73FYDRX2:1:2110:17065:29637,A00817:374:H73FYDRX2:1:2174:28917:28494,A00817:374:H73FYDRX2:1:2127:18050:24612,A00817:374:H73FYDRX2:1:2152:2835:13636,A00817:374:H73FYDRX2:1:2162:28429:6511,A00817:374:H73FYDRX2:1:2167:10945:12618,A00817:374:H73FYDRX2:1:2171:28754:15154,A00817:374:H73FYDRX2:1:2214:11514:11600,A00817:374:H73FYDRX2:1:2214:11650:11898,A00817:374:H73FYDRX2:1:2232:21350:28385	LAPRCOLB000004-N001-C01-U
IER5(56529),LINC01732(25055)	LINC01705	./+	-/-	chr1:181149429	chr1:222058678	intergenic	exon/splice-site	inversion	3	1	2	36	13	high	.	.	.	.	.	.	ENSG00000232679.2	.	ENST00000668844.1	downstream	downstream	duplicates(3)	CAACACCTTTGGCTTTTCAGTTTCCTGAACAATCAGCCTCGCAGAGTGCTTGGCACATAGTGAGCATTCCATAAATATCTATTGAATAAAGAATGAACGAATGAATGGACTCATCTTTAAGCAAAAGAGACgGT...CTGGACCTAGACTGCTGCAAGAGAGCAGACCAGGCTCAGAAATGTTTATTGTCCACTTCTGAGACGGGGTCACAGAGGAGCTCACCTATCTTCAGCAACTGGACATTTTCACCTTCCATGTAGGAGGCTTCCCAGGCCTGCTTAAGTAG|GTTGAAATACACACTACCTGAAGCTGGATAACTCATGAACTCTGTTGACAATTATATTCTTTGTCTTTTTAATTAACTCATTTGGAGTTGGTGTCCTGAGGACCTAAGCCTA…	.	A00817:374:H73FYDRX2:1:2121:22381:22842,A00817:374:H73FYDRX2:1:2165:15049:2754,A00817:374:H73FYDRX2:1:2166:23701:18959,A00817:374:H73FYDRX2:1:2216:14371:21966,A00817:374:H73FYDRX2:1:2241:9498:26991,A00817:374:H73FYDRX2:1:2243:3468:11851,A00817:374:H73FYDRX2:1:2243:6931:9267,A00817:374:H73FYDRX2:1:2168:4255:32972,A00817:374:H73FYDRX2:1:2265:22236:32863	LAPRCOLB000004-N001-C01-U
TGIF1	PTPRM	+/+	+/+	chr18:3450505	chr18:8244058	CDS/splice-site	CDS/splice-site	deletion	1	0	3	97	59	high	out-of-frame	.	|Protein-tyrosine_phosphatase(100%)	.	.	ENSG00000177426.22	ENSG00000173482.17	ENST00000343820.10	ENST00000332175.12	downstream	upstream	.	GGAGCACGTCCTACAAGTTACGGGAGAGTCGGCTGTGAAGGAGACGTTCGCTTATCCCCTGTGTCCCCGCTCCTGGCCCCTCCAGACCCCCGCCTTGCCTCGCGCTGGGAGGGGAGATCCAGAATGAAAGGCAAGAAAG|GAAACTGGCCAAGAAGCGGAAAGAGACCATGAGCAGCACCCGACAGGAGATGACTGTGATGGTGAACTCAATGGACAAGAGCTATGCTGAGCAGGGCACAAACTGCGACGAGGCTTTCTCATTCATGGACACGCACAATCTGAATGGGAGAT___CTGTGTCTTCACCATCGTCCTTCACAATGAAAACAAATACACTGAGCACATCGGTGCCTAATTCCTATTACCCAG___ATGAAACCC	MKGKK|gnwprsgkrp*	A00817:374:H73FYDRX2:1:2132:13621:4758,A00817:374:H73FYDRX2:1:2154:23393:6496,A00817:374:H73FYDRX2:1:2220:23764:12680,A00817:374:H73FYDRX2:1:2236:16667:9157	LAPRCOLB000004-N001-C01-U
TGIF1	PTPRM	+/+	+/+	chr18:3447797	chr18:8244058	CDS/splice-site	CDS/splice-site	deletion	1	0	0	22	59	low	out-of-frame	.	|Protein-tyrosine_phosphatase(100%)	.	.	ENSG00000177426.22	ENSG00000173482.17	ENST00000618001.4	ENST00000332175.12	downstream	upstream	.	CAGTGTTTCTCTTTGGAGTGCCTCGCCAGCTTTAACAACCGTTTGGATATGACTTGCTCGGGCAAAAGTTGTGCATTGGCCCGATCAAGCCTGACTTCTAGCCAAG|GAAACTGGCCAAGAAGCGGAAAGAGACCATGAG	MTCSGKSCALARSSLTSSQ|gnwprsgkrp*	A00817:374:H73FYDRX2:1:2155:32271:18677	LAPRCOLB000004-N001-C01-U
TGIF1	PTPRM	+/+	+/+	chr18:3450070	chr18:8244058	5'UTR/splice-site	CDS/splice-site	deletion	0	1	0	8	59	low	.	.	|Protein-tyrosine_phosphatase(100%)	.	.	ENSG00000177426.22	ENSG00000173482.17	ENST00000405385.7	ENST00000577827.5	downstream	upstream	.	CTTCCCGGCTGGAAG|GAAACTGGCCAAGAAGCGGAAAGAGACCATGAGCAGCACCCGACAGGAGATGACTGTGATGGTGAACTCAATGGACAAGAGCTATG...ACACTGAGCACATCGGTGCCTAATTCC---TACCCAG___AGCTTCTTTGAAGGGCAGTCTGCACCATGGGACTCGGCTAAGAAAGATGAGAACAGAATGAAGAACA	.	A00817:374:H73FYDRX2:1:2241:9408:26772	LAPRCOLB000004-N001-C01-U
NPC1	AC090365.1(9005),AC023932.1(26067)	-/-	./-	chr18:23535469	chr18:28798585	CDS/splice-site	intergenic	duplication	0	2	1	113	1	high	out-of-frame	.	Niemann-Pick_C1_N_terminus(100%),Patched_family(100%),Sterol-sensing_domain_of_SREBP_cleavage-activation(100%)|	.	.	ENSG00000141458.13	.	ENST00000269228.10	.	upstream	downstream	.	GCCACCATCGCCATGGTCTTGGTCAACATGTTTGGAGTTATGTGGCTCTGGGGCATCAGTCTGAACGCTGTATCCTTGGTCAACCTGGTGATG|AAGAAAATGGCTCCTCAATTTTCTATCTCATGTGGAGGCAACATTTCTGCATCAGATTCAGCCTGTgGGCAAAGGAATGAGGCTTCTTCTACGATCCTTCAGGCTGGCCCTTCCTGAAGTAGCAAAGCATGTGTCATTATAAAACATGATTGTAACTCCTCTTTCAGTGCCACTGATTTTGTCGTGTGGGAAATTTTTGGCA	ATIAMVLVNMFGVMWLWGISLNAVSLVNLVM|kkmapqfsiscggnisasdsacgqrneasstilqagps*	A00817:374:H73FYDRX2:1:2255:29387:20666,A00817:374:H73FYDRX2:1:2278:9905:15890,A00817:374:H73FYDRX2:1:2232:13919:17895	LAPRCOLB000004-N001-C01-U
FKBP9P1	AC092447.7	-/-	-/-	chr7:55682534	chr7:56428441	exon	exon/splice-site	duplication	1	1	0	45	3	high	.	.	.	.	.	ENSG00000176826.15	ENSG00000237268.2	ENST00000455909.5	ENST00000443198.1	upstream	downstream	.	TTAAACTCAAAGACCAGGAAGCCAAACAGGATGAACTCTAAACCTGGCACGAACCAGATGGTGCCAGGGAGTACGTGACACCAAGCCAACTGTGTGGCAGAACGTGCAGTGAGGGTGCAAGGGTCTTTCAGAAGTTGCATCATTAGCCAGTAGTAG|ATGGAGCTGTCTAGTTGAAGGAAAACAAGCTCAGGACTTTCACTGATTCTACATCAT___AATGACCTTAAAAGAAGAAGAAAA	.	A00817:374:H73FYDRX2:1:2171:29333:25645,A00817:374:H73FYDRX2:1:2260:4472:22576	LAPRCOLB000004-N001-C01-U
NPC1	AC023932.1(50549),RNU6-408P(173245)	-/-	./-	chr18:23534927	chr18:28875375	intron	intergenic	duplication	1	2	1	18	4	medium	.	.	Niemann-Pick_C1_N_terminus(100%),Patched_family(100%),Sterol-sensing_domain_of_SREBP_cleavage-activation(100%)|	.	.	ENSG00000141458.13	.	.	.	upstream	downstream	low_entropy(1)	CACTTTTTACTTAGAAAATTGCACCCCaCCCCAGGAGCTCTCCGACCAGTGCCTTTTGCCTCCTATGTGGTTATCAGGTACTTTTAATCATTAAAGATGAGAGCACTcGAGAAGGTATTCATGGAAAATAGAAC|TTTGCTGTGCTGTGCCAAAATGATTTTTGAAGTTGATTGCGTTTGTGCCTCCCTTCCTATTCTTTAAAGCTCAGTCAACCTTAGTAAGAGAGAAAAAGGAGGTGGATTAC...CATTTGGGGGTAACATTCCTTCATTTATAGAGAGAAAAATATTGCATTAGGCAGCAAATCATTATGGTCTTGGGTATTTAGAGAAATTCTGTTTGTTGTGT	.	A00817:374:H73FYDRX2:1:2162:29071:18615,A00817:374:H73FYDRX2:1:2103:1452:7200,A00817:374:H73FYDRX2:1:2142:7012:30702,A00817:374:H73FYDRX2:1:2265:4689:25113,A00817:374:H73FYDRX2:1:2112:31186:15233	LAPRCOLB000004-N001-C01-U
LINC01732	LINC01705	+/+	-/-	chr1:181175466	chr1:222058678	exon/splice-site	exon/splice-site	inversion	3	0	0	14	13	medium	.	.	.	.	.	ENSG00000237292.1	ENSG00000232679.2	ENST00000435023.1	ENST00000668844.1	downstream	downstream	.	TTTTCACCTTCCATGTAGGAGGCTTCCCAGGCCTGCTTAAGTAG___CTGCAGGAAACAGAAAATGCACTGCCTAGATGGACCCTCTGACTCCCCACCACCCAGGCTGGAGCGGCAGAGGCTGCCAGGAAGAGCCAGAAAACAGGTGAACCCAAGGCCACTCCCTCCCCAGCCTGAG|GTTGAAATACACACTACCTGAAGCTGGA	.	A00817:374:H73FYDRX2:1:2156:16107:18082,A00817:374:H73FYDRX2:1:2233:21793:2566,A00817:374:H73FYDRX2:1:2262:31711:24471	LAPRCOLB000004-N001-C01-U
SIN3B	DLGAP1	+/+	-/-	chr19:16831647	chr18:3582248	CDS/splice-site	CDS/splice-site	translocation	2	0	0	176	1	medium	out-of-frame	.	Paired_amphipathic_helix_repeat(100%)|	.	.	ENSG00000127511.10	ENSG00000170579.17	ENST00000248054.10	ENST00000315677.8	downstream	downstream	duplicates(1)	CGCCCTCACCTATCTGGACCAGGTGAAGATCCGCTTTGGCAGCGACCCTGCCACCTACAACGGCTTCCTGGAGATCATGAAGGAGTTCAAAAGCCAGAG...CGGATATAGAATAGACATTCCCAAGAATGGCAAGTTAAACATACAGTCGCCTCTGACAAGCCAG|TGTCATCTTGCATTACAACATATAAGAAGACACCACCTCCAGTCCCACCCAGAACTACCAC	GYRIDIPKNGKLNIQSPLTSQ|chlalqhirrhhlqshpelp	A00817:374:H73FYDRX2:1:2139:26594:7122,A00817:374:H73FYDRX2:1:2139:26838:7294,A00817:374:H73FYDRX2:1:2152:4363:33880	LAPRCOLB000004-N001-C01-U
TRMT11	TRMT11(44056),PPP1R14BP5(10048)	+/+	./+	chr6:126013101	chr6:126247873	CDS/splice-site	intergenic	deletion/read-through	3	2	0	107	26	low	out-of-frame	.	Putative_RNA_methylase_family_UPF0020(100%)|	.	.	ENSG00000066651.20	.	ENST00000368332.7	.	downstream	upstream	.	TAGAAAAATGGGAAAAATG___TCCAGAAAGCCATGTTCCTGTTTCCTTGAGTTATCATCTGAGTGATATGTTTCTTGACCTGTTAAACTTCGCAGCTGAGACCCTCGTTTTAGGTGGAAGACTAGTCTATTGGTTACCGGTGTATACGCCAGA|CCACATGCATCTTCAGCTTGGAAAAAAACCACAGGATGAAGAGCATACAATTGAAGTAGAAAGACCACAGCTATACAGAGGCTCATGAAGGGTAAAGAGGAG...AAGGACATTTTTGGGTATGTAAGCTATAGAAAATGTTACTACTCATTGATCATCCTCTGAAAGACTTGCTTATGTAATTTATCCAACAAAAAGAACAAAGG	EKWEKCPESHVPVSLSYHLSDMFLDLLNFAAETLVLGGRLVYWLPVYTPd|hmhlqlgkkpqdeehtieverpqlyrgs*	A00817:374:H73FYDRX2:1:2114:6063:30279,A00817:374:H73FYDRX2:1:2217:4237:14090,A00817:374:H73FYDRX2:1:2231:26648:22279,A00817:374:H73FYDRX2:1:2122:2049:15374,A00817:374:H73FYDRX2:1:2232:24234:21637	LAPRCOLB000004-N001-C01-U
RPSAP52	HMGA2	-/-	+/+	chr12:65826843	chr12:65828001	exon/splice-site	CDS/splice-site	inversion	2	0	0	23	120	low	.	.	|AT_hook_motif(100%)	.	.	ENSG00000241749.4	ENSG00000149948.14	ENST00000489520.2	ENST00000403681.7	upstream	upstream	.	GGGAAGGTTCCCTGCAAGCTTCTGTGGGACCACTAGCACCAGTGGGCACATCGAGAGCAAACACATCGGAGACAAATTTTTCTTTCTTTGTGAACTCTGCCTTAACTCAAAG|GAACCAACCGGTGAGCCCTCTCCTAAGAGACCCA	.	A00817:374:H73FYDRX2:1:2150:27742:15687,A00817:374:H73FYDRX2:1:2169:32922:25128	LAPRCOLB000004-N001-C01-U
CDK6	NALCN-AS1	-/-	+/+	chr7:92608546	chr13:100761506	3'UTR	intron	translocation	0	2	0	44	8	low	.	.	Protein_kinase_domain(100%)|	.	.	ENSG00000105810.10	ENSG00000233009.1	ENST00000424848.3	.	upstream	upstream	mismappers(1)	TCAGTTTTTGTTTTTGTTTTTGTTTTTTTA|TTTTATTTATTTATTTTTTTTTTTATTGATCATTCTTGGGTGTTTCTCcCAGAGGGGGATTTGGCAGGGTCATAGGACAATAGTGGAGGGAAGGTCAGCAGATAAACAAGTG	.	A00817:374:H73FYDRX2:1:2112:4056:27680,A00817:374:H73FYDRX2:1:2229:5150:12571,A00817:374:H73FYDRX2:1:2236:16821:23422	LAPRCOLB000004-N001-C01-U
KNTC1	AC026333.4(31688),AC026333.3(20764)	+/+	./+	chr12:122624688	chr12:122666361	CDS/splice-site	intergenic	deletion/read-through	0	1	1	184	3	low	out-of-frame	.	Rough_deal_protein_C-terminal_region(100%)|	.	.	ENSG00000184445.12	.	ENST00000333479.12	.	downstream	upstream	mismappers(1)	CTTAAG___TTTAGATGAAGCTTCAGTCTTGATAACTGAATATTCAAAGCACTGCGGGAAACCTGTGCCTCCAGACACTGCTCCCTGTGAAATTCTGAAG|GGTCTCTCTCTGTTGCCCAGTTTGGAGTGCAATGGTGTAATCATGGCTCACTGTAGCCTCAA...CTATGTCGGCCTCCTGAGTATGGGAAAACAG___AGGACCTACATTTTGGTGTGGCGAGCAGGGTCACCAAAGCTGCTCTGCTCTTCCGGAAGCCACAGAAAAG	LSLDEASVLITEYSKHCGKPVPPDTAPCEILK|glsllpslecngvimahcsl	A00817:374:H73FYDRX2:1:2266:12988:27085,A00817:374:H73FYDRX2:1:2220:26404:15593,A00817:374:H73FYDRX2:1:2251:25075:32800	LAPRCOLB000004-N001-C01-U
AC100860.1(17432),DENND3(39250)	DENND3	./+	+/+	chr8:141078028	chr8:141136509	intergenic	CDS/splice-site	deletion/read-through	1	1	0	4	11	low	.	.	|DENN_(AEX-3)_domain(100%),WD_domain__G-beta_repeat(100%),uDENN_domain(100%)	.	.	.	ENSG00000105339.11	.	ENST00000519811.6	downstream	upstream	.	CTGCCTTAGGAGCTGTAACACTCACTGCGAAGGTCTGCAGCTTCACTCCTGAGCCAGCGAGACCGCGAACCCACCAGAAGGAAGAAACTCCGAACACATCC...TAACACACCGCGAGGGTATGCGGCTTCATTCTTGAAGTCAGTGAGACCAAGAACCCACCAATTCCGGATACAGTGGGAACAG|GTTGCTTATAAAAAGGGAGTCAAACATCTTTCTGCTCTTCaTGATCCA...CCTTTTATCAGTAAAGAGGACtGTCAAAcGGCCGGTGCCAACTGCGGCACTCTCGGTAAAACCCGGATGCGCTCCTTGAGAAAGAAGAGAGAGAAGCCCAG	.	A00817:374:H73FYDRX2:1:2225:13467:10942,A00817:374:H73FYDRX2:1:2270:3875:36198	LAPRCOLB000004-N001-C01-U
WDR20	NCAPD3	+/+	-/-	chr14:102219339	chr11:134223447	intron	CDS	translocation	0	0	2	9	63	low	.	.	WD_domain__G-beta_repeat(100%)|non-SMC_mitotic_condensation_complex_subunit_1(100%)	.	.	ENSG00000140153.18	ENSG00000151503.13	.	ENST00000526422.2	downstream	downstream	.	TTTGAATGGCGCTTTTTCCTCCTGTTGCCTCCAGTGTTCACCACGGCAAAGTGAGTCCATCTCCAGCAAGTGACAGGTGCCAAGATGAAGGGTCCAGTGAC...|...ACGTCACATGAGTGAAAATGGGATTCCCAAAGCCTGCTAATGGCACCATCCAAGCCACCAACCCAGGAGTCATGGCATTTCTGCgTCCCCTTTCATGCCCA	.	A00817:374:H73FYDRX2:1:2146:25644:30279,A00817:374:H73FYDRX2:1:2237:1615:22451	LAPRCOLB000004-N001-C01-U
IER5(56529),LINC01732(25055)	LINC01705	./+	-/-	chr1:181149429	chr1:222058678	intergenic	exon/splice-site	inversion	3	1	1	25	5	high	.	.	.	.	.	.	ENSG00000232679.2	.	ENST00000668844.1	downstream	downstream	.	AACAATCAGCCTCGCAGAGTGCTTGGCACATAGTGAGCATTCCATAAATATCTATTGAATAAAGAATGAACGAATGAATGGACTCATCTTTAAGCAAAAGAGAC...CAGAAATGTTTATTGTCCACTTCTGAGACGGGGTCACAGAGGAGCTCACCTATCTTCAGCAACTGGACATTTTCACCTTCCATGTAGGAGGCTTCCCAGGCCTGCTTAAGTAG|GTTGAAATACACACTACCTGAAGCTGGATAACTCATGAACTCTGTTGACAATTATATTCTTTGTCTTTTTAATTAACTCATTTGGAGTTGGTGTCCTGAGGACCTAAGCCTAAGAATCTTCAAGATGGAAG	.	A00817:374:H73FYDRX2:1:2103:10086:16673,A00817:374:H73FYDRX2:1:2107:21748:2550,A00817:374:H73FYDRX2:1:2166:12581:15013,A00817:374:H73FYDRX2:1:2159:1985:35399,A00817:374:H73FYDRX2:1:2173:12924:21433	LAPRCOLB000004-N002-C02-U
MICALL1	EIF3L	+/+	+/+	chr22:37941533	chr22:37886765	3'UTR/splice-site	CDS/splice-site	duplication	2	2	0	86	301	high	.	.	Calponin_homology_(CH)_domain(100%),LIM_domain(100%),Protein_of_unknown_function_(DUF3585)(100%)|RNA_polymerase_I-associated_factor_PAF67(100%)	.	.	ENSG00000100139.13	ENSG00000100129.18	ENST00000402631.1	ENST00000412331.6	downstream	upstream	mismatches(2)	GTTTCCCTCACTCAGGAACTCTGTTTCTGAAGTCTTCAGTTAAGTTTGAGTTTATGACTGAGTGGCCTGTACTGTCAGACGTGAATGGGCCTGACGGGCAAATCCATCCCTCTCTCCCTCACAGTTCCAGGAGCGGCTTCCCTCGTCTCCCCTTACTCCACAGGGAGCCTCCCTTGCCAGGACCAGGGCTGCGACGGCCATGCTGGGGCAG|GACATGATCCACATCGCGGACACCAAGGTCGCCAGGCGTTATGGGGATTTCTTCATCCGTCAGATCCACAAATTTGAGGAG___CTTAATCGAACCCTGAAGAAG	.	A00817:374:H73FYDRX2:1:2109:9552:15060,A00817:374:H73FYDRX2:1:2153:15673:32643,A00817:374:H73FYDRX2:1:2207:17074:11960,A00817:374:H73FYDRX2:1:2244:27733:33301,A00817:374:H73FYDRX2:1:2252:26594:16423,A00817:374:H73FYDRX2:1:2256:7925:15562	LAPRCOLB000004-N002-C02-U
MICALL1	EIF3L	+/+	+/+	chr22:37937792	chr22:37886765	CDS/splice-site	CDS/splice-site	duplication	0	1	0	365	301	low	out-of-frame	.	Calponin_homology_(CH)_domain(100%),LIM_domain(100%),Protein_of_unknown_function_(DUF3585)(100%)|RNA_polymerase_I-associated_factor_PAF67(100%)	.	.	ENSG00000100139.13	ENSG00000100129.18	ENST00000215957.10	ENST00000412331.6	downstream	upstream	.	TTGGAAGCCATGATCAAGAAGAAAG|GACATGATCCACATCGCGGACACCAAGGTCGCCAGGCGTTATGGGGATTTCTTCATCCGTCAGATCCACAAATTTGAGGAG___CTTAATCGAAC	LEAMIKKK|ghdphrghqgrqalwgflhpsdpqi*	A00817:374:H73FYDRX2:1:2231:7789:24659	LAPRCOLB000004-N002-C02-U
TGIF1	PTPRM	+/+	+/+	chr18:3450505	chr18:8244058	CDS/splice-site	CDS/splice-site	deletion	1	2	0	116	63	high	out-of-frame	.	|Protein-tyrosine_phosphatase(100%)	.	.	ENSG00000177426.22	ENSG00000173482.17	ENST00000343820.10	ENST00000332175.12	downstream	upstream	.	AGGAGACGTTCGCTTATCCCCTGTGTCCCCGCTCCTGGCCCCTCCAGACCCCCGCCTTGCCTCGCGCTGGGAGGGGAGATCCAGAATGAAAGGCAAGAAAG|GAAACTGGCCAAGAAGCGGAAAGAGACCATGAGCAGCACCCGACAGGAGATGACTGTGATGGTGAACTCAATGG...CAAACTGCGACGAGGCTTTCTCATTCATGGACACGCACAATCTGAATGGGAGAT___CTGTGTCTTCACCATCGTCCTTCACAATGAAAACAAATACACTGAGC...GGCCAGCGATACCAGCAGCCTGGTGCAGTCCCATACTTACAAGAAGCGAGAGCCGGCCGACGTGCCCTATCAGACTGGGCAGCTCCACCCCGCCATCCGGG	MKGKK|gnwprsgkrp*	A00817:374:H73FYDRX2:1:2230:21856:22654,A00817:374:H73FYDRX2:1:2154:27109:4852,A00817:374:H73FYDRX2:1:2268:5430:9111	LAPRCOLB000004-N002-C02-U
SPATC1L	MCM3AP	-/-	-/-	chr21:46161383	chr21:46283838	CDS	CDS/splice-site	duplication	2	1	0	7	290	high	stop-codon	.	|Binding_region_of_GANP_to_ENY2(100%),MCM3AP_domain_of_GANP(100%),SAC3/GANP_family(100%)	.	.	ENSG00000160284.15	ENSG00000160294.11	ENST00000330205.10	ENST00000397708.1	upstream	downstream	.	CCCCTGCACAGCAGCCCGGCCGCGCTGCGCAAGCTGGTCATCGACGTGGTGCCCCCCAAGTTCCTGGGCGACTCGCTGCTGCTGCTCAACTGCCTGTGCGAGCTCTCCAAGGAGGACGGCAAGCCCCTCTTCGCCTG|ATTCTCTAAGAGGAACTCCGGCGCGTCAGAGTAACAGAAGCGAGAGCACAGACAGTCTTGGGGGCTTGTCT...CTCAACGACAGGACCATTCTGGAGAACCATTTTGGCAAAATTGCTAAAGTGCAGCGCATCTTTACCAGGCGCAGCAAAAAGCTTGCAGTGGTACATTTCTT	.	A00817:374:H73FYDRX2:1:2156:29848:17581,A00817:374:H73FYDRX2:1:2166:2076:11224,A00817:374:H73FYDRX2:1:2227:20835:24455	LAPRCOLB000004-N002-C02-U
TRMT11	TRMT11(28928),PPP1R14BP5(25176)	+/+	./+	chr6:126014930	chr6:126232745	intron	intergenic	deletion/read-through	9	8	3	39	39	medium	.	.	Putative_RNA_methylase_family_UPF0020(100%)|	.	.	ENSG00000066651.20	.	.	.	downstream	upstream	duplicates(1)	GTTGCTAATGATCATCTCATTTAACCTCTTTTAGAAATGAGGAAACTTAATTCCAAGGAGTGAAATGACCTATCTAAAGTTAAAAGCCAGCTAGCTAATTTGTTTCCTTATTCCCAGTGCTGTATTCACTTAATTCGACATCCTGCCAGATCTCGTATACT|AATTATCAGAGAAAAAAGACAATGTATAAACTTTGAGTCAAAGTTAACAAATAAGCAAAAaGTGCTGAATCCATCATTTATGTGAAGCATCCCTTTCTTGGAAAGTTTCTAATGCTTCCTGTAAGTAGTCATAATTCAAAATGTCAAGTCATGTGGCGCTGGCTAAAATCCACATTAAATGTTTCATTTTTTTC	.	A00817:374:H73FYDRX2:1:2123:12174:25144,A00817:374:H73FYDRX2:1:2139:26386:6386,A00817:374:H73FYDRX2:1:2147:31656:17049,A00817:374:H73FYDRX2:1:2149:30092:6167,A00817:374:H73FYDRX2:1:2164:11957:11083,A00817:374:H73FYDRX2:1:2224:12274:10942,A00817:374:H73FYDRX2:1:2231:8929:21527,A00817:374:H73FYDRX2:1:2233:28221:3646,A00817:374:H73FYDRX2:1:2235:15528:5212,A00817:374:H73FYDRX2:1:2132:1081:3302,A00817…	LAPRCOLB000004-N002-C02-U
NPC1	AC090365.1(9005),AC023932.1(26067)	-/-	./-	chr18:23535469	chr18:28798585	CDS/splice-site	intergenic	duplication	0	7	0	110	9	medium	out-of-frame	.	Niemann-Pick_C1_N_terminus(100%),Patched_family(100%),Sterol-sensing_domain_of_SREBP_cleavage-activation(100%)|	.	.	ENSG00000141458.13	.	ENST00000269228.10	.	upstream	downstream	duplicates(2)	GTCTTGGTCAACATGTTTGGAGTTATGTGGCTCTGGGGCATCAGTCTGAACGCTGTATCCTTGGTCAACCTGGTGATG|AAGAAAATGGCTCCTCAATTTTCTATCTCATGTGGAGGCAACATTTCTGCATCAGATTCAGCCTGTgGGCAAAGGAATGAGGCTTCTTCTACGATCCTTCAGGCTGGCCCTTCCTGAAGTAGCAAAGCATGTGTCATTATAAAACATGATTGTAACTCCTCTTTCAGTGCCACTGATTTTGTCGTGTGGGAAATTTTTGGCA	VLVNMFGVMWLWGISLNAVSLVNLVM|kkmapqfsiscggnisasdsacgqrneasstilqagps*	A00817:374:H73FYDRX2:1:2112:21169:24189,A00817:374:H73FYDRX2:1:2120:16893:30311,A00817:374:H73FYDRX2:1:2136:22950:26083,A00817:374:H73FYDRX2:1:2153:27941:9142,A00817:374:H73FYDRX2:1:2210:20672:9173,A00817:374:H73FYDRX2:1:2221:25681:14998,A00817:374:H73FYDRX2:1:2258:5005:7153,A00817:374:H73FYDRX2:1:2263:32868:15295,A00817:374:H73FYDRX2:1:2278:30508:18756	LAPRCOLB000004-N002-C02-U
SIN3B	DLGAP1	+/+	-/-	chr19:16831647	chr18:3582248	CDS/splice-site	CDS/splice-site	translocation	3	0	0	188	2	medium	out-of-frame	.	Paired_amphipathic_helix_repeat(100%)|	.	.	ENSG00000127511.10	ENSG00000170579.17	ENST00000248054.10	ENST00000315677.8	downstream	downstream	.	CGTGTCTCGCAGCTCTTCCACGAGCACCCTGACCTCATTGTTGGATTCAACGCTTTTCTTCCCCTCGGATATAGAATAGACATTCCCAAGAATGGCAAGTTAAACATACAGTCGCCTCTGACAAGCCAG|TGTCATCTTGCATTACAACATATAAGAAGACACCACCTCCAGTCCCACCCAGAACTACCACGAAACCTTTCATTTCTATCACAG	RVSQLFHEHPDLIVGFNAFLPLGYRIDIPKNGKLNIQSPLTSQ|chlalqhirrhhlqshpelprnlsfls	A00817:374:H73FYDRX2:1:2139:13530:29966,A00817:374:H73FYDRX2:1:2178:7726:9612,A00817:374:H73FYDRX2:1:2269:25111:15546	LAPRCOLB000004-N002-C02-U
PSAT1	MTND2P8(110231),KRT18P24(183438)	+/+	./+	chr9:78317804	chr9:78852975	CDS/splice-site	intergenic	deletion	2	0	1	562	8	medium	out-of-frame	.	Aminotransferase_class-V(100%)|	.	.	ENSG00000135069.14	.	ENST00000376588.4	.	downstream	upstream	duplicates(1)	TCCATGTTTCAG___CATCTACGTCATGGGCTTGGTTCTGGAGTGGATTAAAAACAATGGAGGTGCCGCGGCCATGGAGAAGCTTAGCTCCATCAAATCTCAAACAATTTATGAGATTATTGATAATTCTCAAGGATTCTACGT|GTGAAGATTCATGTATTGCTTGGACACTTTAGAGTATTCTTTTGTCATCCATATGAGTAACAAGGACCTACAGGAATCAGGTAGGTCAAAGTGGTTAGGTG	PCFSIYVMGLVLEWIKNNGGAAAMEKLSSIKSQTIYEIIDNSQGFYv|*	A00817:374:H73FYDRX2:1:2114:14642:32362,A00817:374:H73FYDRX2:1:2137:1651:12179,A00817:374:H73FYDRX2:1:2265:16016:28917,A00817:374:H73FYDRX2:1:2248:2465:34914	LAPRCOLB000004-N002-C02-U
NPC1	AC023932.1(49688),RNU6-408P(174106)	-/-	./-	chr18:23535469	chr18:28874514	CDS/splice-site	intergenic	duplication	1	1	0	110	6	medium	out-of-frame	.	Niemann-Pick_C1_N_terminus(100%),Patched_family(100%),Sterol-sensing_domain_of_SREBP_cleavage-activation(100%)|	.	.	ENSG00000141458.13	.	ENST00000269228.10	.	upstream	downstream	low_entropy(1)	GCTCTGGTCTGCAGTCATCATGTGTGCCACCATCGCCATGGTCTTGGTCAACATGTTTGGAGTTATGTGGCTCTGGGGCATCAGTCTGAACGCTGTATCCTTGGTCAACCTGGTGATG|GAAGACAGAGAAGGAGACATTTTCTGTTGCACCCCAACTGGTAAGAGGCACGTCCTATGTTGTAGTCATAATATACTAGACAAACACCA	LWSAVIMCATIAMVLVNMFGVMWLWGISLNAVSLVNLVM|edregdifcctptgkrhvlccshnildkh	A00817:374:H73FYDRX2:1:2110:29405:25770,A00817:374:H73FYDRX2:1:2151:23918:15608,A00817:374:H73FYDRX2:1:2244:30400:35477	LAPRCOLB000004-N002-C02-U
BCKDHB	AL359715.1	+/+	+/+	chr6:80277728	chr6:80443430	intron	exon	deletion/read-through	0	1	2	22	26	low	.	.	Transketolase__C-terminal_domain(100%),Transketolase__pyrimidine_binding_domain(100%)|	.	.	ENSG00000083123.15	ENSG00000233967.7	.	ENST00000656173.1	downstream	upstream	.	CACATGGAAGCAATAAGTCTGCAATAAAGAGTCCAATTGGAGAGGATG|CATACATCCATTGTCCATGGGGCAAGAAACATGAGGATGAAAAGCCAATATGTTAAGGACATGAAGTGAAAAGCGGGAAGAGCTTCTTATTCATGTTATCACTGAGCAG___CGGGAACTGGGGG	.	A00817:374:H73FYDRX2:1:2274:21649:29309,A00817:374:H73FYDRX2:1:2106:22824:20165,A00817:374:H73FYDRX2:1:2270:15302:7983	LAPRCOLB000004-N002-C02-U
RNF213	RNF213	+/+	+/+	chr17:80313167	chr17:80263574	CDS/splice-site	5'UTR/splice-site	duplication/non-canonical_splicing	2	0	1	207	71	low	out-of-frame	.	|Zinc_finger__C3HC4_type_(RING_finger)(100%)	.	.	ENSG00000173821.19	ENSG00000173821.19	ENST00000582970.5	ENST00000582970.5	downstream	upstream	.	CTGGAAATAATTCAGTCCAAACAGTCTTCCAAGGGACCCTTGCTGCTACGAAAAGGTGGCTCCGAGAAGTTTTTACAAAGAACATGCTCACATCTTCAGGTGCCTCATTCACATACGTCAAGGAAATTGAG|AAAATGAAACTGAAGCCGTGGTCACGTGACAG...TATAGCAGGCTGCCAGCGACTCCTGCTCTTGCTTCTGGATCTGCAGGGCAGTCCCAGCAGGACCCATGGAGTGTCCTTCGTGCCAGCATGTCTCCAAGGAG	GNNSVQTVFQGTLAATKRWLREVFTKNMLTSSGASFTYVKEIE|kmklkpwsrd	A00817:374:H73FYDRX2:1:2144:1877:2206,A00817:374:H73FYDRX2:1:2202:32488:35806,A00817:374:H73FYDRX2:1:2129:6840:2315	LAPRCOLB000004-N002-C02-U
ARL17B	KANSL1	-/-	-/-	chr17:46299526	chr17:46094701	3'UTR/splice-site	CDS/splice-site	deletion/read-through	0	1	1	22	99	low	stop-codon	.	ADP-ribosylation_factor-like_protein_17(100%),ADP-ribosylation_factor_family(100%)|	.	.	ENSG00000228696.10	ENSG00000120071.15	ENST00000570618.5	ENST00000574590.6	upstream	downstream	.	AACTTCTTATCCATCCCATCTCTTGGACAGATGATGCCAGTTAATTACTTTGAAT|GAGACGCAGGTCAGAATGGAAATGGGCTGCAGACCGGGCAGCTATTGTCAGCCGCTGGAACTGGCTTCAGGCTCATGTTTCTGACTTGGAATATCGAATTCGTCAGCAAACAGACATTTACAAAC	.	A00817:374:H73FYDRX2:1:2222:3685:33990,A00817:374:H73FYDRX2:1:2167:19370:5134	LAPRCOLB000004-N002-C02-U
ARL17B	KANSL1	-/-	-/-	chr17:46352820	chr17:46094701	CDS/splice-site	CDS/splice-site	deletion/read-through	0	0	0	201	99	low	out-of-frame	.	ADP-ribosylation_factor_family(100%)|	.	.	ENSG00000228696.10	ENSG00000120071.15	ENST00000570618.5	ENST00000574590.6	upstream	downstream	mismatches(1)	AGCATTTTTTCCAGAACACAAAAG|GAGACGCAGGTCAGAATGGAAATGGGCTGCAGACCGGGCAGCTATTGTCAGCCGCTGGAACTGGCTTCAGGCTCATGTTTCTGACTTGGAATATCGAATTCGTCAGCAAACAGACATTTACAAACAGATACGTG	HFFQNTK|gdagqngnglqtgqllsaagtgfrlmfltwniefvskqtftnry	A00817:374:H73FYDRX2:1:2218:9290:23030	LAPRCOLB000004-N002-C02-U
LINC01732	LINC01705	+/+	-/-	chr1:181175466	chr1:222033671	exon/splice-site	exon/splice-site	inversion	1	0	0	11	5	low	.	.	.	.	.	ENSG00000237292.1	ENSG00000232679.2	ENST00000435023.1	ENST00000658927.1	downstream	downstream	.	AGCTCACCTATCTTCAGCAACTGGACATTTTCACCTTCCATGTAGGAGGCTTCCCAGGCCTGCTTAAGTAG___CTGCAGGAAACAGAAAATGCACTGCCTAGA...CCACCCAGGCTGGAGCGGCAGAGGCTGCCAGGAAGAGCCAGAAAACAGGTGAACCCAAGGCCACTCCCTCCCCAGCCTGAG|ATCCTTCTACTATAACCCGG	.	A00817:374:H73FYDRX2:1:2248:19587:9580	LAPRCOLB000004-N002-C02-U
LINC01732	LINC01705	+/+	-/-	chr1:181175466	chr1:222058678	exon/splice-site	exon/splice-site	inversion	1	0	0	11	5	low	.	.	.	.	.	ENSG00000237292.1	ENSG00000232679.2	ENST00000435023.1	ENST00000668844.1	downstream	downstream	.	TCTGACTCCCCACCACCCAGGCTGGAGCGGCAGAGGCTGCCAGGAAGAGCCAGAAAACAGGTGAACCCAAGGCCACTCCCTCCCCAGCCTGAG|GTTGAAATACACACTACCTG	.	A00817:374:H73FYDRX2:1:2207:31792:16939	LAPRCOLB000004-N002-C02-U
