# Supplementary material for: Colibactin Exerts Androgen-dependent and -independent Effects on Prostate Cancer
Source: Eur Urol Oncol. Author manuscript; Available in PMC 2026 Jun 1. (PMC12075626; doi:10.1016/j.euo.2024.10.015)
Supplement: Supp Data 7 [file NIHMS2043305-supplement-Supp_Data_7.xlsx]

## Sheet: 2024-09-23_ColibactinDHTDNARNA_
	Cancer Absent	Cancer Present	P-value
	(N=79)	(N=134)
Age
<55	15 (19.0%)	25 (18.7%)	0.658
55-70	45 (57.0%)	69 (51.5%)
70+	19 (24.1%)	40 (29.9%)
Race
American Indian or Alaskan Native	1 (1.3%)	3 (2.2%)	0.394
Asian-American or Pacific Islander	0 (0%)	2 (1.5%)
Black	35 (44.3%)	45 (33.6%)
Other	10 (12.7%)	12 (9.0%)
Unknown	1 (1.3%)	5 (3.7%)
White	32 (40.5%)	67 (50.0%)
Ethnicity
Hispanic	11 (13.9%)	20 (14.9%)	0.713
Non-Hispanic	63 (79.7%)	109 (81.3%)
Unknown	5 (6.3%)	5 (3.7%)
Diabetes
Absent	61 (77.2%)	86 (64.2%)	0.0649
Present	18 (22.8%)	47 (35.1%)
Missing	0 (0%)	1 (0.7%)
BMI
Mean (SD)	30.1 (5.21)	29.5 (4.93)	0.417
Median [Min, Max]	29.0 [21.4, 43.1]	29.0 [18.7, 43.7]
Missing	0 (0%)	2 (1.5%)
DRE
Abnormal	7 (8.9%)	37 (27.6%)	0.00358
Normal	60 (75.9%)	90 (67.2%)
Missing	12 (15.2%)	7 (5.2%)
PSA
<4	5 (6.3%)	16 (11.9%)	0.467
4-10	54 (68.4%)	87 (64.9%)
10+	20 (25.3%)	31 (23.1%)
Grade Group
1	0 (0%)	55 (41.0%)
2	0 (0%)	36 (26.9%)
3	0 (0%)	19 (14.2%)
4	0 (0%)	9 (6.7%)
5	0 (0%)	5 (3.7%)
